# Supplementary material for: Dissecting Gene Expression Changes Accompanying a Ploidy-Based Phenotypic Switch
Source: G3 (Bethesda). 2016 Nov 11;7(1):233–46. doi: 10.1534/g3.116.036160 (PMC5217112; doi:10.1534/g3.116.036160)
Supplement: Supplementary file 7 [file 233FileS2.zip]

Archive with 1 entries (1 files):
- FileS2.gff
