# Supplementary material for: Dissecting Gene Expression Changes Accompanying a Ploidy-Based Phenotypic Switch
Source: G3 (Bethesda). 2016 Nov 11;7(1):233–46. doi: 10.1534/g3.116.036160 (PMC5217112; doi:10.1534/g3.116.036160)
Supplement: Supplementary file 9 [file 233TableS1.xlsx]

## Sheet: gProfiler
#Genes showing >2 fold reduction in expression in each of the two disomes, relative to F45 with p-value of <0.01 in both comparisons. Expression from disomic chromosomes was adjusted-downward 2-fold before analysis. Only nuclear ORFs present in the reference genome were considered.
#	signf	p-value	T	Q	Q&T	Q&T/Q	Q&T/T	term ID	t type	t group	t name	t depth	Q&T list
#
1	!	0.0275	52	184	9	0.049	0.173	GO:0042244	BP	9	spore wall assembly	1	YAL018C,YBR180W,YDR522C,YHR139C,YLR054C,YLR307W,YLR308W,YOL047C,YOR255W
1	!	0.0289	443	184	30	0.163	0.068	GO:0055114	BP	18	oxidation-reduction process	1	YBR026C,YCR005C,YDL085W,YDL114W,YER065C,YGR088W,YGR144W,YGR256W,YHR008C,YJL045W,YKL070W,YKL086W,YKL107W,YLL041C,YLR070C,YLR174W,YLR205C,YML054C,YMR056C,YMR118C,YMR169C,YMR170C,YNL117W,YNR001C,YOL126C,YOL151W,YOL152W,YPL156C,YPL171C,YPR001W
1	!	1.71e-05	31	184	10	0.054	0.323	GO:0006099	BP	13	tricarboxylic acid cycle	1	YCR005C,YER065C,YJL045W,YLL041C,YLR174W,YMR118C,YNL117W,YNR001C,YOL126C,YPR001W
1	!	7.78e-05	55	184	12	0.065	0.218	GO:0006081	BP	24	cellular aldehyde metabolic process	1	YBR117C,YCR005C,YER065C,YGR043C,YGR248W,YGR256W,YLR174W,YMR170C,YMR322C,YNL117W,YOR391C,YPL280W
1	!	0.0497	14	184	5	0.027	0.357	GO:0042724	BP	14	thiamine-containing compound biosynthetic process	1	YDL244W,YFL058W,YGR144W,YJR156C,YNL332W
1	!	0.0275	52	184	9	0.049	0.173	GO:0070591	BP	15	ascospore wall biogenesis	1	YAL018C,YBR180W,YDR522C,YHR139C,YLR054C,YLR307W,YLR308W,YOL047C,YOR255W
1	!	0.000863	238	184	23	0.125	0.097	GO:0019953	BP	16	sexual reproduction	1	YAL018C,YBL016W,YBR180W,YDL039C,YDR461W,YDR522C,YER096W,YGL032C,YHR139C,YIL015W,YJL157C,YLL039C,YLR040C,YLR054C,YLR120C,YLR307W,YLR308W,YLR452C,YNL145W,YOL047C,YOR255W,YOR338W,YPR192W
1	!	0.0422	68	184	10	0.054	0.147	GO:0031225	CC	8	anchored component of membrane	1	YCL048W-A,YDR055W,YDR522C,YHR126C,YIL015W,YIR019C,YKR102W,YLR040C,YLR042C,YLR120C
1	!	0.026	108	184	13	0.071	0.12	GO:0005576	CC	4	extracellular region	1	YBR093C,YDR055W,YDR461W,YER065C,YIL015W,YIR019C,YKL163W,YKR013W,YKR102W,YLR040C,YLR042C,YLR120C,YNL145W
1	!	5.62e-07	109	184	19	0.103	0.174	GO:0030312	CC	21	external encapsulating structure	1	YAL018C,YBR093C,YDR055W,YDR522C,YGL032C,YHR126C,YHR139C,YIL015W,YIR019C,YKL163W,YKR102W,YLR040C,YLR042C,YLR120C,YLR307W,YLR308W,YOL047C,YOR255W,YPL163C
1	!	0.00073	12	184	6	0.033	0.5	GO:0046912	MF	12	transferase activity, transferring acyl groups, acyl groups converted into alkyl on transfer	1	YCR005C,YER065C,YNL117W,YNR001C,YPR001W,YPR006C
1	!	0.0348	3	184	3	0.016	1	GO:0008554	MF	20	sodium-exporting ATPase activity, phosphorylative mechanism	1	YDR038C,YDR039C,YDR040C
1	!	6.33e-09	114	60	19	0.317	0.167	KEGG:01200	ke	31	Carbon metabolism	1	YBR117C,YCR005C,YER065C,YFL030W,YGR043C,YGR088W,YGR248W,YGR256W,YJL045W,YLL041C,YLR174W,YLR377C,YMR118C,YNL117W,YNR001C,YOL126C,YOR347C,YPR001W,YPR006C
1	!	7.99e-05	32	60	8	0.133	0.25	KEGG:00020	ke	1	Citrate cycle (TCA cycle)	1	YCR005C,YJL045W,YLL041C,YLR174W,YMR118C,YNR001C,YOL126C,YPR001W
1	!	0.036	28	60	5	0.083	0.179	KEGG:00030	ke	30	Pentose phosphate pathway	1	YBR117C,YGR043C,YGR248W,YGR256W,YLR377C
1	!	7.54e-07	26	60	9	0.15	0.346	KEGG:00630	ke	27	Glyoxylate and dicarboxylate metabolism	1	YCR005C,YER065C,YFL030W,YGR088W,YNL117W,YNR001C,YOL126C,YPR001W,YPR006C
1	!	0.00617	11	60	4	0.067	0.364	KEGG:00360	ke	22	Phenylalanine metabolism	1	YDR380W,YHR137W,YMR169C,YMR170C
1	!	0.00297	38	60	7	0.117	0.184	KEGG:04146	ke	23	Peroxisome	1	YEL020C,YER024W,YFL030W,YGR088W,YHR008C,YLR174W,YLR251W
1	!	0.000142	10	60	5	0.083	0.5	KEGG:00730	ke	6	Thiamine metabolism	1	YDL244W,YFL058W,YGR144W,YJR156C,YNL332W
1	!	7.01e-05	696	60	39	0.65	0.056	KEGG:01100	ke	7	Metabolic pathways	1	YBR026C,YBR117C,YCR005C,YDL244W,YDR380W,YDR481C,YER065C,YFL030W,YFL058W,YGR043C,YGR087C,YGR144W,YGR248W,YGR256W,YHR033W,YHR137W,YIR019C,YJL045W,YJL153C,YJR156C,YLL041C,YLR070C,YLR174W,YLR307W,YLR308W,YLR377C,YML054C,YMR118C,YMR169C,YMR170C,YNL117W,YNL332W,YNR001C,YOL126C,YOR303W,YOR347C,YPL111W,YPR001W,YPR006C
1	!	2.65e-05	224	60	21	0.35	0.094	KEGG:01130	ke	2	Biosynthesis of antibiotics	1	YBR117C,YCR005C,YFL030W,YGR043C,YGR087C,YGR088W,YGR248W,YGR256W,YHR033W,YHR137W,YJL045W,YJL153C,YLL041C,YLR174W,YLR377C,YMR118C,YNR001C,YOL126C,YOR347C,YPL111W,YPR001W
1	!	1.18e-05	296	60	25	0.417	0.084	KEGG:01110	ke	29	Biosynthesis of secondary metabolites	1	YBR117C,YCR005C,YER065C,YFL030W,YGR043C,YGR087C,YGR088W,YGR248W,YGR256W,YHR137W,YJL045W,YLL041C,YLR174W,YLR377C,YMR101C,YMR118C,YMR169C,YMR170C,YNL117W,YNR001C,YOL126C,YOR347C,YPL111W,YPR001W,YPR006C
1	!	0.0244	14	29	4	0.138	0.286	REAC:6857318	re	28	Pentose phosphate pathway (hexose monophosphate shunt)	1	YBR117C,YGR043C,YGR248W,YGR256W
1	!	0.000946	433	29	22	0.759	0.051	REAC:6857309	re	10	Metabolism	1	YBR117C,YBR222C,YDL114W,YEL020C,YFL030W,YGL208W,YGR043C,YGR248W,YGR256W,YHR137W,YIL042C,YJL153C,YLR070C,YLR174W,YLR377C,YML054C,YMR056C,YNR001C,YOR161C,YOR347C,YPL111W,YPR192W
1	!	0.00108	1795	210	84	0.4	0.047	TF:M01963_1	tf	5	Factor: Rds1p; motif: CGGCCGN; match class: 1	1	YAL053W,YBL029C-A,YBR069C,YBR083W,YBR157C,YBR180W,YBR222C,YBR230C,YCR005C,YDL039C,YDL085W,YDR010C,YDR222W,YDR544C,YEL020C,YEL059W,YER037W,YER039C,YER039C-A,YER084W,YER091C-A,YER158C,YGL183C,YGL208W,YGR044C,YGR068W-A,YGR088W,YGR144W,YGR146C,YGR211W,YGR249W,YHL024W,YHR008C,YHR136C,YHR137W,YIL024C,YJL089W,YJL107C,YJL153C,YJL157C,YKL043W,YKL086W,YKL217W,YKR013W,YKR033C,YKR102W,YLL039C,YLR070C,YLR237W…
1	!	0.0335	704	210	38	0.181	0.054	TF:M01699_0	tf	11	Factor: Cbf1p; motif: CACGTG; match class: 0	1	YAL018C,YAL053W,YBR093C,YBR222C,YBR296C,YCR098C,YDR040C,YDR055W,YDR281C,YDR442W,YDR481C,YER091C-A,YGL193C,YGR146C,YHR008C,YHR033W,YHR136C,YHR137W,YIL024C,YJL045W,YKL086W,YKL163W,YKR102W,YLR174W,YLR322W,YML123C,YMR011W,YMR195W,YMR266W,YNL043C,YNL105W,YOL052C-A,YOR302W,YOR303W,YOR347C,YPL018W,YPL171C,YPR194C
1	!	0.0245	2919	210	116	0.552	0.04	TF:M01629_0	tf	25	Factor: Leu3p; motif: CCKKHNSCGG; match class: 0	1	YAL018C,YBL029C-A,YBR005W,YBR026C,YBR083W,YBR117C,YBR157C,YBR169C,YBR180W,YBR222C,YBR230C,YCR005C,YDL071C,YDL114W,YDR005C,YDR010C,YDR038C,YDR039C,YDR040C,YDR055W,YDR442W,YDR481C,YEL035C,YEL059W,YER024W,YER037W,YER039C,YER039C-A,YER096W,YFL058W,YGL032C,YGL158W,YGL183C,YGR043C,YGR068W-A,YGR088W,YGR146C,YGR211W,YGR249W,YHL024W,YHR007C-A,YHR008C,YHR033W,YHR126C,YHR136C,YHR137W,YIL015W,YIL024C,YIL166C…
1	!	0.0092	2042	210	89	0.424	0.044	TF:M01536_0	tf	19	Factor: Yml081wp; motif: NYGNRNTACCCCGCANNNNNN; match class: 0	1	YAL053W,YBL042C,YBR005W,YBR026C,YBR083W,YBR157C,YBR230C,YBR285W,YDL071C,YDL085W,YDL114W,YDR005C,YDR010C,YDR034W-B,YDR040C,YDR222W,YDR442W,YDR481C,YDR522C,YDR544C,YEL020C,YEL035C,YEL059W,YER024W,YER037W,YER084W,YER103W,YGL158W,YGR043C,YGR044C,YGR068W-A,YGR144W,YGR211W,YGR248W,YGR249W,YGR256W,YHL024W,YHR033W,YHR126C,YHR139C,YJL107C,YJL157C,YKL043W,YKL044W,YKL163W,YKL217W,YKR033C,YKR034W,YLL039C,YLR…
#INFO:	PARAMETERS: analytical = 1
#INFO:	PARAMETERS: user_thr = 1.00
#INFO:	PARAMETERS: significant = 1
#INFO:	PARAMETERS: organism = scerevisiae
#INFO:	PARAMETERS: sort_by_structure = 1
#INFO:	User: http
#INFO:	Host: arak-prod
#INFO:	Time: 2016-5-10 2:53:0
#INFO:	Version: r1536_e83_eg30
#INFO:	Effective domain size for GO: 6041
#INFO:	Effective domain size for KEGG: 1951
#INFO:	Effective domain size for REAC: 1221
#INFO:	Effective domain size for TF: 6691
#INFO:
#INFO:	--- Gene names and descriptions
#INFO:
#INFO:	QUERY:	YLR031W	N/A	Putative protein of unknown function; S288C contains an in-frame stop codon between ORFs YLR030W and YLR031W; YLR031W has a paralog, YMR124W, that arose from the whole genome duplication [Source:SGD;Acc:S000004021]
#INFO:	QUERY:	YBL095W	N/A	Putative protein of unknown function; the authentic, non-tagged protein is detected in highly purified mitochondria in high-throughput studies [Source:SGD;Acc:S000000191]
#INFO:	QUERY:	YBR222C	PCS60	Oxalyl-CoA synthetase; capable of catalyzing conversion of oxalate to oxalyl-CoA; catalyzes first step in pathway of oxalate degradation that functions to protect yeast from inhibitory effects of oxalate; peroxisomal protein that binds mRNA; localizes to both peroxisomal peripheral membrane and matrix, expression is highly inducible by oleic acid; similar to E. coli long chain acyl-CoA synthetase…
#INFO:	QUERY:	YLR070C	XYL2	Xylitol dehydrogenase; converts xylitol to D-xylulose; expression induced by xylose, even though this pentose sugar is not well utilized by S. cerevisiae; null mutant has cell wall defect [Source:SGD;Acc:S000004060]
#INFO:	QUERY:	YLR054C	OSW2	Protein of unknown function reputedly involved in spore wall assembly [Source:SGD;Acc:S000004044]
#INFO:	QUERY:	YHR136C	SPL2	Protein with similarity to cyclin-dependent kinase inhibitors; downregulates low-affinity phosphate transport during phosphate limitation by targeting Pho87p to the vacuole; upstream region harbors putative hypoxia response element (HRE) cluster; overproduction suppresses a plc1 null mutation; promoter shows an increase in Snf2p occupancy after heat shock; GFP-fusion protein localizes to the cyto…
#INFO:	QUERY:	YKL107W	N/A	Putative short-chain dehydrogenase/reductase; proposed to be a palmitoylated membrane protein [Source:SGD;Acc:S000001590]
#INFO:	QUERY:	YLR308W	CDA2	Chitin deacetylase; together with Cda1p involved in the biosynthesis ascospore wall component, chitosan; required for proper rigidity of the ascospore wall [Source:SGD;Acc:S000004299]
#INFO:	QUERY:	YLR174W	IDP2	Cytosolic NADP-specific isocitrate dehydrogenase; catalyzes oxidation of isocitrate to alpha-ketoglutarate; levels are elevated during growth on non-fermentable carbon sources and reduced during growth on glucose; IDP2 has a paralog, IDP3, that arose from the whole genome duplication [Source:SGD;Acc:S000004164]
#INFO:	QUERY:	YKL070W	N/A	Putative protein of unknown function; expression induced in cells treated with mycotoxins patulin or citrinin; the authentic, non-tagged protein is detected in highly purified mitochondria in high-throughput studies [Source:SGD;Acc:S000001553]
#INFO:	QUERY:	YNL043C	N/A	Dubious open reading frame; unlikely to encode a functional protein, based on available experimental and comparative sequence data; partially overlaps the verified gene YIP3/YNL044W [Source:SGD;Acc:S000004988]
#INFO:	QUERY:	YER065C	ICL1	Isocitrate lyase; catalyzes the formation of succinate and glyoxylate from isocitrate, a key reaction of the glyoxylate cycle; expression of ICL1 is induced by growth on ethanol and repressed by growth on glucose [Source:SGD;Acc:S000000867]
#INFO:	QUERY:	YJL153C	INO1	Inositol-3-phosphate synthase; involved in synthesis of inositol phosphates and inositol-containing phospholipids; transcription is coregulated with other phospholipid biosynthetic genes by Ino2p and Ino4p, which bind the UASINO DNA element [Source:SGD;Acc:S000003689]
#INFO:	QUERY:	YBR069C	TAT1	Amino acid transporter for valine, leucine, isoleucine, and tyrosine; low-affinity tryptophan and histidine transporter; overexpression confers FK506 and FTY720 resistance; protein abundance increases in response to DNA replication stress [Source:SGD;Acc:S000000273]
#INFO:	QUERY:	YLR307W	CDA1	Chitin deacetylase; together with Cda2p involved in the biosynthesis ascospore wall component, chitosan; required for proper rigidity of the ascospore wall [Source:SGD;Acc:S000004298]
#INFO:	QUERY:	YGR211W	ZPR1	Essential protein with two zinc fingers; present in the nucleus of growing cells but relocates to the cytoplasm in starved cells via a process mediated by Cpr1p; binds to translation elongation factor eEF-1 (Tef1p); relative distribution to the nucleus increases upon DNA replication stress [Source:SGD;Acc:S000003443]
#INFO:	QUERY:	YMR265C	N/A	Putative protein of unknown function [Source:SGD;Acc:S000004878]
#INFO:	QUERY:	YKR061W	KTR2	Mannosyltransferase involved in N-linked protein glycosylation; member of the KRE2/MNT1 mannosyltransferase family; KTR2 has a paralog, YUR1, that arose from the whole genome duplication [Source:SGD;Acc:S000001769]
#INFO:	QUERY:	YGL158W	RCK1	Protein kinase involved in the response to oxidative stress; identified as suppressor of S. pombe cell cycle checkpoint mutations; RCK1 has a paralog, RCK2, that arose from the whole genome duplication [Source:SGD;Acc:S000003126]
#INFO:	QUERY:	YLR331C	JIP3	Dubious open reading frame; unlikely to encode a functional protein, based on available experimental and comparative sequence data; not conserved in closely related Saccharomyces species; 98% of ORF overlaps the verified gene MID2 [Source:SGD;Acc:S000004323]
#INFO:	QUERY:	YFL058W	THI5	Protein involved in synthesis of the thiamine precursor HMP; member of a subtelomeric gene family including THI5, THI11, THI12, and THI13; hydroxymethylpyrimidine is also known as HMP [Source:SGD;Acc:S000001836]
#INFO:	QUERY:	YGR068W-A	N/A	Dubious open reading frame; unlikely to encode a functional protein, based on available experimental and comparative sequence data; completely overlaps with the uncharacterized ORF YGR068C [Source:SGD;Acc:S000028637]
#INFO:	QUERY:	YGR087C	PDC6	Minor isoform of pyruvate decarboxylase; decarboxylates pyruvate to acetaldehyde, involved in amino acid catabolism; transcription is glucose- and ethanol-dependent, and is strongly induced during sulfur limitation [Source:SGD;Acc:S000003319]
#INFO:	QUERY:	YDR048C	N/A	Dubious open reading frame; unlikely to encode a functional protein, based on available experimental and comparative sequence data; partially overlaps ORF VMS1/YDR049W [Source:SGD;Acc:S000002455]
#INFO:	QUERY:	YGL208W	SIP2	One of three beta subunits of the Snf1 kinase complex; involved in the response to glucose starvation; null mutants exhibit accelerated aging; N-myristoylprotein localized to the cytoplasm and the plasma membrane; SIP2 has a paralog, GAL83, that arose from the whole genome duplication [Source:SGD;Acc:S000003176]
#INFO:	QUERY:	YDL039C	PRM7	Pheromone-regulated protein; predicted to have one transmembrane segment; promoter contains Gcn4p binding elements [Source:SGD;Acc:S000002197]
#INFO:	QUERY:	YAL018C	LDS1	Protein Involved in spore wall assembly; localizes to lipid droplets found on or outside of the prospore membrane; shares similarity with Lds2p and Rrt8p, and a strain mutant for all 3 genes exhibits reduced dityrosine fluorescence relative to the single mutants [Source:SGD;Acc:S000000016]
#INFO:	QUERY:	YHR007C-A	N/A	Putative protein of unknown function; identified by expression profiling and mass spectrometry [Source:SGD;Acc:S000028830]
#INFO:	QUERY:	YER096W	SHC1	Sporulation-specific activator of Chs3p (chitin synthase III); required for the synthesis of the chitosan layer of ascospores; transcriptionally induced at alkaline pH; SHC1 has a paralog, SKT5, that arose from the whole genome duplication [Source:SGD;Acc:S000000898]
#INFO:	QUERY:	YNL192W	CHS1	Chitin synthase I; requires activation from zymogenic form in order to catalyze the transfer of N-acetylglucosamine (GlcNAc) to chitin; required for repairing the chitin septum during cytokinesis; transcription activated by mating factor [Source:SGD;Acc:S000005136]
#INFO:	QUERY:	YBR026C	ETR1	2-enoyl thioester reductase; member of the medium chain dehydrogenase/reductase family; localized to in mitochondria, where it has a probable role in fatty acid synthesis [Source:SGD;Acc:S000000230]
#INFO:	QUERY:	YBR083W	TEC1	Transcription factor targeting filamentation genes and Ty1 expression; Ste12p activation of most filamentation gene promoters depends on Tec1p and Tec1p transcriptional activity is dependent on its association with Ste12p; binds to TCS elements upstream of filamentation genes, which are regulated by Tec1p/Ste12p/Dig1p complex; competes with Dig2p for binding to Ste12p/Dig1p; positive regulator of…
#INFO:	QUERY:	YDR380W	ARO10	Phenylpyruvate decarboxylase; catalyzes decarboxylation of phenylpyruvate to phenylacetaldehyde, which is the first specific step in the Ehrlich pathway; involved in protein N-terminal Met and Ala catabolism [Source:SGD;Acc:S000002788]
#INFO:	QUERY:	YDR544C	N/A	Dubious open reading frame; unlikely to encode a functional protein, based on available experimental and comparative sequence data [Source:SGD;Acc:S000002952]
#INFO:	QUERY:	YIL042C	PKP1	Mitochondrial protein kinase; involved in negative regulation of pyruvate dehydrogenase complex activity by phosphorylating the ser-133 residue of the Pda1p subunit; acts in concert with kinase Pkp2p and phosphatases Ptc5p and Ptc6p [Source:SGD;Acc:S000001304]
#INFO:	QUERY:	YEL020C	N/A	Protein of unknown function with low sequence identity to Pdc1p; mRNA identified as translated by ribosome profiling data [Source:SGD;Acc:S000000746]
#INFO:	QUERY:	YNL269W	BSC4	Protein of unknown function; protein-coding gene that evolved de novo via a series of point mutations in noncoding sequence; ORF exhibits genomic organization compatible with a translational readthrough-dependent mode of expression; readthrough is increased upon depletion of Sup35p; may be involved in DNA repair pathway during stationary phase and contribute to robustness of cells when shifted to…
#INFO:	QUERY:	YDR055W	PST1	Cell wall protein that contains a putative GPI-attachment site; secreted by regenerating protoplasts; up-regulated by activation of the cell integrity pathway, as mediated by Rlm1p; upregulated by cell wall damage via disruption of FKS1; PST1 has a paralog, ECM33, that arose from the whole genome duplication [Source:SGD;Acc:S000002462]
#INFO:	QUERY:	YDR038C	ENA5	Protein with similarity to P-type ATPase sodium pumps; member of the Na+ efflux ATPase family [Source:SGD;Acc:S000002445]
#INFO:	QUERY:	YDR040C	ENA1	P-type ATPase sodium pump; involved in Na+ and Li+ efflux to allow salt tolerance [Source:SGD;Acc:S000002447]
#INFO:	QUERY:	YBR056C-B	N/A	Dubious open reading frame; unlikely to encode a functional protein, based on available experimental and comparative sequence data; almost completely overlaps the dubious ORF YBR056W-A [Source:SGD;Acc:S000087087]
#INFO:	QUERY:	YDR034W-B	N/A	Predicted tail-anchored plasma membrane protein; contains conserved CYSTM module; related proteins in other organisms may be involved in response to stress; green fluorescent protein (GFP)-fusion protein localizes to the cell periphery; YDR034W-B has a paralog, YBR056W-A, that arose from the whole genome duplication [Source:SGD;Acc:S000007234]
#INFO:	QUERY:	YKL086W	SRX1	Sulfiredoxin; contributes to oxidative stress resistance by reducing cysteine-sulfinic acid groups in the peroxiredoxin Tsa1p, which is formed upon exposure to oxidants; conserved in higher eukaryotes; protein abundance increases in response to DNA replication stress [Source:SGD;Acc:S000001569]
#INFO:	QUERY:	YIL024C	N/A	Putative protein of unknown function; non-essential gene; expression directly regulated by the metabolic and meiotic transcriptional regulator Ume6p [Source:SGD;Acc:S000001286]
#INFO:	QUERY:	YMR169C	ALD3	Cytoplasmic aldehyde dehydrogenase; involved in beta-alanine synthesis; uses NAD+ as the preferred coenzyme; very similar to Ald2p; expression is induced by stress and repressed by glucose [Source:SGD;Acc:S000004779]
#INFO:	QUERY:	YKL163W	PIR3	O-glycosylated covalently-bound cell wall protein; required for cell wall stability; expression is cell cycle regulated, peaking in M/G1 and also subject to regulation by the cell integrity pathway; coding sequence contains length polymorphisms in different strains; PIR3 has a paralog, HSP150, that arose from the whole genome duplication [Source:SGD;Acc:S000001646]
#INFO:	QUERY:	YLR042C	N/A	Cell wall protein of unknown function; localizes to the cytoplasm; deletion improves xylose fermentation in industrially engineered strains; YLL042C is not an essential gene [Source:SGD;Acc:S000004032]
#INFO:	QUERY:	YMR170C	ALD2	Cytoplasmic aldehyde dehydrogenase; involved in ethanol oxidation and beta-alanine biosynthesis; uses NAD+ as the preferred coenzyme; expression is stress induced and glucose repressed; very similar to Ald3p [Source:SGD;Acc:S000004780]
#INFO:	QUERY:	YKL050C	N/A	Protein of unknown function; the YKL050W protein is a target of the SCFCdc4 ubiquitin ligase complex and YKL050W transcription is regulated by Azf1p; YKL050C has a paralog, EIS1, that arose from the whole genome duplication [Source:SGD;Acc:S000001533]
#INFO:	QUERY:	YLR377C	FBP1	Fructose-1,6-bisphosphatase; key regulatory enzyme in the gluconeogenesis pathway, required for glucose metabolism; undergoes either proteasome-mediated or autophagy-mediated degradation depending on growth conditions; glucose starvation results in redistribution to the periplasm; interacts with Vid30p [Source:SGD;Acc:S000004369]
#INFO:	QUERY:	YNL142W	MEP2	Ammonium permease involved in regulation of pseudohyphal growth; belongs to a ubiquitous family of cytoplasmic membrane proteins that transport only ammonium (NH4+); expression is under the nitrogen catabolite repression regulation [Source:SGD;Acc:S000005086]
#INFO:	QUERY:	YML123C	PHO84	High-affinity inorganic phosphate (Pi) transporter; also low-affinity manganese transporter; regulated by Pho4p and Spt7p; mutation confers resistance to arsenate; exit from the ER during maturation requires Pho86p; cells overexpressing Pho84p accumulate heavy metals but do not develop symptoms of metal toxicity [Source:SGD;Acc:S000004592]
#INFO:	QUERY:	YDR481C	PHO8	Repressible vacuolar alkaline phosphatase; regulated by levels of Pi and by Pho4p, Pho9p, Pho80p, Pho81p and Pho85p; dephosphorylates phosphotyrosyl peptides; contributes to NAD+ metabolism by producing nicotinamide riboside from NMN [Source:SGD;Acc:S000002889]
#INFO:	QUERY:	YMR101C	SRT1	Cis-prenyltransferase; involved in synthesis of long-chain dolichols (19-22 isoprene units; as opposed to Rer2p which synthesizes shorter-chain dolichols); localizes to lipid bodies; transcription is induced during stationary phase [Source:SGD;Acc:S000004707]
#INFO:	QUERY:	YDL218W	N/A	Putative protein of unknown function; YDL218W transcription is regulated by Azf1p and induced by starvation and aerobic conditions; expression also induced in cells treated with the mycotoxin patulin [Source:SGD;Acc:S000002377]
#INFO:	QUERY:	YKR013W	PRY2	Sterol binding protein involved in the export of acetylated sterols; secreted glycoprotein and member of the CAP protein superfamily (cysteine-rich secretory proteins (CRISP), antigen 5, and pathogenesis related 1 proteins); sterol export function is redundant with that of PRY1; may be involved in detoxification of hydrophobic compounds; PRY2 has a paralog, PRY1, that arose from the whole genome …
#INFO:	QUERY:	YER037W	PHM8	Lysophosphatidic acid (LPA) phosphatase, nucleotidase; principle and physiological nucleotidase working on GMP, UMP and CMP; involved in LPA hydrolysis in response to phosphate starvation and ribose salvage pathway; phosphatase activity is soluble and Mg2+ dependent; expression is induced by low phosphate levels and by inactivation of Pho85p; PHM8 has a paralog, SDT1, that arose from the whole ge…
#INFO:	QUERY:	YJL107C	N/A	Putative protein of unknown function; expression is induced by activation of the HOG1 mitogen-activated signaling pathway and this induction is Hog1p/Pbs2p dependent; YJL107C and adjacent ORF, YJL108C are merged in related fungi [Source:SGD;Acc:S000003643]
#INFO:	QUERY:	YCL048W-A	N/A	Putative protein of unknown function; YCL048W-A has a paralog, YDR524C-B, that arose from the whole genome duplication [Source:SGD;Acc:S000087203]
#INFO:	QUERY:	YBL029C-A	N/A	Protein of unknown function; green fluorescent protein (GFP)-fusion protein localizes to the cell periphery; protein abundance increases in response to DNA replication stress; has potential orthologs in Saccharomyces species and in Yarrowia lipolytica [Source:SGD;Acc:S000007591]
#INFO:	QUERY:	YLR265C	NEJ1	Protein involved in regulation of nonhomologous end joining; interacts with DNA ligase IV components Dnl4p and Lif1p; repressed by MAT heterozygosity; regulates cellular distribution of Lif1p [Source:SGD;Acc:S000004255]
#INFO:	QUERY:	YNR001C	CIT1	Citrate synthase; catalyzes the condensation of acetyl coenzyme A and oxaloacetate to form citrate; the rate-limiting enzyme of the TCA cycle; nuclear encoded mitochondrial protein; CIT1 has a paralog, CIT2, that arose from the whole genome duplication [Source:SGD;Acc:S000005284]
#INFO:	QUERY:	YLR205C	HMX1	ER localized heme oxygenase; involved in heme degradation during iron starvation and in the oxidative stress response; expression is regulated by AFT1 and oxidative stress; relocates to the perinuclear region in the presence of oxidants [Source:SGD;Acc:S000004195]
#INFO:	QUERY:	YFL030W	AGX1	Alanine:glyoxylate aminotransferase (AGT); catalyzes the synthesis of glycine from glyoxylate, which is one of three pathways for glycine biosynthesis in yeast; has similarity to mammalian and plant alanine:glyoxylate aminotransferases [Source:SGD;Acc:S000001864]
#INFO:	QUERY:	YNL117W	MLS1	Malate synthase, enzyme of the glyoxylate cycle; involved in utilization of non-fermentable carbon sources; expression is subject to carbon catabolite repression; localizes in peroxisomes during growth on oleic acid, otherwise cytosolic; can accept butyryl-CoA as acyl-CoA donor in addition to traditional substrate acetyl-CoA [Source:SGD;Acc:S000005061]
#INFO:	QUERY:	YLR312C	N/A	Putative protein of unknown function [Source:SGD;Acc:S000004303]
#INFO:	QUERY:	YML054C	CYB2	Cytochrome b2 (L-lactate cytochrome-c oxidoreductase); component of the mitochondrial intermembrane space, required for lactate utilization; expression is repressed by glucose and anaerobic conditions [Source:SGD;Acc:S000004518]
#INFO:	QUERY:	YDR281C	PHM6	Protein of unknown function; expression is regulated by phosphate levels [Source:SGD;Acc:S000002689]
#INFO:	QUERY:	YKL043W	PHD1	Transcriptional activator that enhances pseudohyphal growth; physically interacts with the Tup1-Cyc8 complex and recruits Tup1p to its targets; regulates expression of FLO11, an adhesin required for pseudohyphal filament formation; similar to StuA, an A. nidulans developmental regulator; potential Cdc28p substrate; PHD1 has a paralog, SOK2, that arose from the whole genome duplication [Source:SGD…
#INFO:	QUERY:	YKR034W	DAL80	Negative regulator of genes in multiple nitrogen degradation pathways; expression is regulated by nitrogen levels and by Gln3p; member of the GATA-binding family, forms homodimers and heterodimers with Gzf3p; DAL80 has a paralog, GZF3, that arose from the whole genome duplication [Source:SGD;Acc:S000001742]
#INFO:	QUERY:	YER103W	SSA4	Heat shock protein that is highly induced upon stress; plays a role in SRP-dependent cotranslational protein-membrane targeting and translocation; member of the HSP70 family; cytoplasmic protein that concentrates in nuclei upon starvation; SSA4 has a paralog, SSA3, that arose from the whole genome duplication [Source:SGD;Acc:S000000905]
#INFO:	QUERY:	YMR118C	SHH3	Putative mitochondrial inner membrane protein of unknown function; although similar to paralogous Sdh3p, Shh3p is not a stoichiometric subunit of either succinate dehydrogenase or of the TIM22 translocase; SHH3 has a paralog, SDH3, that arose from the whole genome duplication [Source:SGD;Acc:S000004724]
#INFO:	QUERY:	YBR117C	TKL2	Transketolase; catalyzes conversion of xylulose-5-phosphate and ribose-5-phosphate to sedoheptulose-7-phosphate and glyceraldehyde-3-phosphate in the pentose phosphate pathway; needed for synthesis of aromatic amino acids; TKL2 has a paralog, TKL1, that arose from the whole genome duplication [Source:SGD;Acc:S000000321]
#INFO:	QUERY:	YBR056W-A	N/A	Protein of unknown function; mRNA identified as translated by ribosome profiling data; partially overlaps dubious ORF YBR056C-B; YBR056W-A has a paralog, YDR034W-B, that arose from the whole genome duplication [Source:SGD;Acc:S000028736]
#INFO:	QUERY:	YHR139C	SPS100	Protein required for spore wall maturation; expressed during sporulation; may be a component of the spore wall; expression also induced in cells treated with the mycotoxin patulin; SPS100 has a paralog, YGP1, that arose from the whole genome duplication [Source:SGD;Acc:S000001181]
#INFO:	QUERY:	YBR005W	RCR1	Protein of the ER membrane involved in cell wall chitin deposition; may function in the endosomal-vacuolar trafficking pathway, helping determine whether plasma membrane proteins are degraded or routed to the plasma membrane; RCR1 has a paralog, RCR2, that arose from the whole genome duplication [Source:SGD;Acc:S000000209]
#INFO:	QUERY:	YGR044C	RME1	Zinc finger protein involved in control of meiosis; prevents meiosis by repressing IME1 expression and promotes mitosis by activating CLN2 expression; directly repressed by a1-alpha2 regulator; mediates cell type control of sporulation; relocalizes from nucleus to cytoplasm upon DNA replication stress [Source:SGD;Acc:S000003276]
#INFO:	QUERY:	YBR157C	ICS2	Protein of unknown function; null mutation does not confer any obvious defects in growth, spore germination, viability, or carbohydrate utilization [Source:SGD;Acc:S000000361]
#INFO:	QUERY:	YGR043C	NQM1	Transaldolase of unknown function; transcription is repressed by Mot1p and induced by alpha-factor and during diauxic shift; NQM1 has a paralog, TAL1, that arose from the whole genome duplication [Source:SGD;Acc:S000003275]
#INFO:	QUERY:	YER024W	YAT2	Carnitine acetyltransferase; has similarity to Yat1p, which is a carnitine acetyltransferase associated with the mitochondrial outer membrane [Source:SGD;Acc:S000000826]
#INFO:	QUERY:	YDR005C	MAF1	Highly conserved negative regulator of RNA polymerase III; involved in tRNA processing and stability; inhibits tRNA degradation via rapid tRNA decay (RTD) pathway; binds N-terminal domain of Rpc160p subunit of Pol III to prevent closed-complex formation; localization and activity are regulated by phosphorylation, mediated by TORC1, protein kinase A, and Sch9p; localizes to cytoplasm during vegeta…
#INFO:	QUERY:	YBL042C	FUI1	High affinity uridine permease, localizes to the plasma membrane; also mediates low but significant transport of the cytotoxic nucleoside analog 5-fluorouridine; not involved in uracil transport; relative distribution to the vacuole increases upon DNA replication stress [Source:SGD;Acc:S000000138]
#INFO:	QUERY:	YGL183C	MND1	Protein required for recombination and meiotic nuclear division; forms a complex with Hop2p, which is involved in chromosome pairing and repair of meiotic double-strand breaks [Source:SGD;Acc:S000003151]
#INFO:	QUERY:	YGL032C	AGA2	Adhesion subunit of a-agglutinin of a-cells; C-terminal sequence acts as a ligand for alpha-agglutinin (Sag1p) during agglutination, modified with O-linked oligomannosyl chains, linked to anchorage subunit Aga1p via two disulfide bonds [Source:SGD;Acc:S000003000]
#INFO:	QUERY:	YLR311C	N/A	Dubious open reading frame; unlikely to encode a functional protein, based on available experimental and comparative sequence data [Source:SGD;Acc:S000004302]
#INFO:	QUERY:	YBR230C	OM14	Integral mitochondrial outer membrane protein; abundance is decreased in cells grown in glucose relative to other carbon sources; appears to contain 3 alpha-helical transmembrane segments; ORF encodes a 97-basepair intron [Source:SGD;Acc:S000000434]
#INFO:	QUERY:	YDR010C	N/A	Dubious open reading frame; unlikely to encode a functional protein, based on available experimental and comparative sequence data [Source:SGD;Acc:S000002417]
#INFO:	QUERY:	YMR266W	RSN1	Membrane protein of unknown function; overexpression suppresses NaCl sensitivity of sro7 mutant cells by restoring sodium pump (Ena1p) localization to the plasma membrane [Source:SGD;Acc:S000004879]
#INFO:	QUERY:	YGR088W	CTT1	Cytosolic catalase T; has a role in protection from oxidative damage by hydrogen peroxide [Source:SGD;Acc:S000003320]
#INFO:	QUERY:	YMR244W	N/A	Putative protein of unknown function [Source:SGD;Acc:S000004858]
#INFO:	QUERY:	YHR033W	N/A	Putative protein of unknown function; epitope-tagged protein localizes to the cytoplasm; YHR033W has a paralog, PRO1, that arose from the whole genome duplication [Source:SGD;Acc:S000001075]
#INFO:	QUERY:	YDL071C	N/A	Dubious open reading frame; unlikely to encode a functional protein, based on available experimental and comparative sequence data; partially overlaps the verified ORF BDF2/YDL070W [Source:SGD;Acc:S000002229]
#INFO:	QUERY:	YLL039C	UBI4	Ubiquitin; becomes conjugated to proteins, marking them for selective degradation via the ubiquitin-26S proteasome system; essential for the cellular stress response; encoded as a polyubiquitin precursor comprised of 5 head-to-tail repeats; protein abundance increases in response to DNA replication stress [Source:SGD;Acc:S000003962]
#INFO:	QUERY:	YLR307C-A	N/A	Putative protein of unknown function [Source:SGD;Acc:S000028525]
#INFO:	QUERY:	YBR124W	N/A	Putative protein of unknown function [Source:SGD;Acc:S000000328]
#INFO:	QUERY:	YIL166C	N/A	Putative protein with similarity to allantoate permease; similar to the allantoate permease (Dal5p) subfamily of the major facilitator superfamily; mRNA expression is elevated by sulfur limitation; YIL166C is a non-essential gene [Source:SGD;Acc:S000001428]
#INFO:	QUERY:	YKL217W	JEN1	Monocarboxylate/proton symporter of the plasma membrane; transport activity is dependent on the pH gradient across the membrane; mediates high-affinity uptake of carbon sources lactate, pyuvate, and acetate, and also of the micronutrient selenite, whose structure mimics that of monocarboxylates; expression and localization are tightly regulated, with transcription repression, mRNA degradation, an…
#INFO:	QUERY:	YJL089W	SIP4	C6 zinc cluster transcriptional activator; binds to the carbon source-responsive element (CSRE) of gluconeogenic genes; involved in the positive regulation of gluconeogenesis; regulated by Snf1p protein kinase; localized to the nucleus [Source:SGD;Acc:S000003625]
#INFO:	QUERY:	YDL244W	THI13	Protein involved in synthesis of the thiamine precursor HMP; member of a subtelomeric gene family including THI5, THI11, THI12, and THI13; hydroxymethylpyrimidine is also known as HMP [Source:SGD;Acc:S000002403]
#INFO:	QUERY:	YHR126C	ANS1	Putative GPI protein; transcription dependent upon Azf1p [Source:SGD;Acc:S000001168]
#INFO:	QUERY:	YHR008C	SOD2	Mitochondrial manganese superoxide dismutase; protects cells against oxygen toxicity; phosphorylated [Source:SGD;Acc:S000001050]
#INFO:	QUERY:	YNL105W	RRT16	Dubious open reading frame; unlikely to encode a functional protein, based on available experimental and comparative sequence data; partially overlaps verified gene INP52; identified in a screen for mutants with decreased levels of rDNA transcription [Source:SGD;Acc:S000005049]
#INFO:	QUERY:	YDL114W	N/A	Putative short-chain dehydrogenase/reductase; YDL114W is not an essential gene [Source:SGD;Acc:S000002272]
#INFO:	QUERY:	YLR120C	YPS1	Aspartic protease; member of the yapsin family of proteases involved in cell wall growth and maintenance; attached to the plasma membrane via a glycosylphosphatidylinositol (GPI) anchor; YPS1 has a paralog, MKC7, that arose from the whole genome duplication [Source:SGD;Acc:S000004110]
#INFO:	QUERY:	YLR237W	THI7	Plasma membrane transporter responsible for the uptake of thiamine; contributes to uptake of 5-aminoimidazole-4-carboxamide-1-beta-D-ribofuranoside (acadesine); member of the major facilitator superfamily of transporters; mutation of human ortholog causes thiamine-responsive megaloblastic anemia [Source:SGD;Acc:S000004227]
#INFO:	QUERY:	YEL059W	HHY1	Dubious open reading frame unlikely to encode a functional protein; mutant is hypersensitive to hygromycin B indicative of defects in vacuolar trafficking [Source:SGD;Acc:S000000785]
#INFO:	QUERY:	YMR173W	DDR48	DNA damage-responsive protein; expression is increased in response to heat-shock stress or treatments that produce DNA lesions; contains multiple repeats of the amino acid sequence NNNDSYGS; protein abundance increases in response to DNA replication stress [Source:SGD;Acc:S000004784]
#INFO:	QUERY:	YER039C	HVG1	Protein of unknown function; HVG1 has a paralog, VRG4, that arose from the whole genome duplication [Source:SGD;Acc:S000000841]
#INFO:	QUERY:	YIR019C	FLO11	GPI-anchored cell surface glycoprotein (flocculin); required for pseudohyphal formation, invasive growth, flocculation, and biofilms; transcriptionally regulated by the MAPK pathway (via Ste12p and Tec1p) and the cAMP pathway (via Flo8p); required for formation of fibrous interconnections between cells in a colony of a wild S. cerevisiae strain; a portion is cleaved and shed from cells, and free …
#INFO:	QUERY:	YGR256W	GND2	6-phosphogluconate dehydrogenase (decarboxylating); catalyzes an NADPH regenerating reaction in the pentose phosphate pathway; required for growth on D-glucono-delta-lactone; GND2 has a paralog, GND1, that arose from the whole genome duplication [Source:SGD;Acc:S000003488]
#INFO:	QUERY:	YER023C-A	N/A	Dubious open reading frame; unlikely to encode a functional protein, based on available experimental and comparative sequence data; completely overlaps verified gene PRO3; identified by gene-trapping, microarray expression analysis, and genome-wide homology searching [Source:SGD;Acc:S000028622]
#INFO:	QUERY:	YER039C-A	N/A	Putative protein of unknown function; YER039C-A is not an essential gene [Source:SGD;Acc:S000007226]
#INFO:	QUERY:	YBR116C	N/A	Dubious open reading frame; unlikely to encode a functional protein, based on available experimental and comparative sequence data; partially overlaps the verified gene TKL2 [Source:SGD;Acc:S000000320]
#INFO:	QUERY:	YNR002C	ATO2	Putative transmembrane protein involved in export of ammonia; ammonia is a starvation signal that promotes cell death in aging colonies; phosphorylated in mitochondria; member of the TC 9.B.33 YaaH family; homolog of Y. lipolytica Gpr1p; ATO2 has a paralog, ADY2, that arose from the whole genome duplication [Source:SGD;Acc:S000005285]
#INFO:	QUERY:	YLR251W	SYM1	Protein required for ethanol metabolism; induced by heat shock and localized to the inner mitochondrial membrane; homologous to mammalian peroxisomal membrane protein Mpv17 [Source:SGD;Acc:S000004241]
#INFO:	QUERY:	YIL015W	BAR1	Aspartyl protease; secreted into the periplasmic space of mating type a cell; helps cells find mating partners; cleaves and inactivates alpha factor allowing cells to recover from alpha-factor-induced cell cycle arrest [Source:SGD;Acc:S000001277]
#INFO:	QUERY:	YJL045W	N/A	Minor succinate dehydrogenase isozyme; participates in oxidation of succinate and transfer of electrons to ubiquinone; induced during the diauxic shift in a Cat8p-dependent manner; YJL045W has a paralog, SDH1, that arose from the whole genome duplication [Source:SGD;Acc:S000003581]
#INFO:	QUERY:	YNL145W	MFA2	Mating pheromone a-factor; made by a cells; interacts with alpha cells to induce cell cycle arrest and other responses leading to mating; biogenesis involves C-terminal modification, N-terminal proteolysis, and export; also encoded by MFA1 [Source:SGD;Acc:S000005089]
#INFO:	QUERY:	YDR522C	SPS2	Protein expressed during sporulation; SPS2 has a paralog, SPS22, that arose from the whole genome duplication; redundant with Sps22p for organization of the beta-glucan layer of the spore wall; S. pombe ortholog is a spore wall component [Source:SGD;Acc:S000002930]
#INFO:	QUERY:	YLR452C	SST2	GTPase-activating protein for Gpa1p; regulates desensitization to alpha factor pheromone; also required to prevent receptor-independent signaling of the mating pathway; member of the RGS (regulator of G-protein signaling) family [Source:SGD;Acc:S000004444]
#INFO:	QUERY:	YLL041C	SDH2	Iron-sulfur protein subunit of succinate dehydrogenase; the complex couples the oxidation of succinate to the transfer of electrons to ubiquinone as part of the TCA cycle and the mitochondrial respiratory chain; other members are Sdh1p, Sdh3p, and Sdh4p [Source:SGD;Acc:S000003964]
#INFO:	QUERY:	YHR137W	ARO9	Aromatic aminotransferase II; catalyzes the first step of tryptophan, phenylalanine, and tyrosine catabolism [Source:SGD;Acc:S000001179]
#INFO:	QUERY:	YDR442W	N/A	Dubious open reading frame; unlikely to encode a functional protein, based on available experimental and comparative sequence data [Source:SGD;Acc:S000002850]
#INFO:	QUERY:	YJL157C	FAR1	CDK inhibitor and nuclear anchor; during the cell cycle Far1p sequesters the GEF Cdc24p in the nucleus; phosphorylation by Cdc28p-Cln results in SCFCdc4 complex-mediated ubiquitin-dependent degradation, releasing Cdc24p for export and activation of GTPase Cdc42p; in response to pheromone, phosphorylation of Far1p by MAPK Fus3p results in association with, and inhibition of Cdc28p-Cln, as well as …
#INFO:	QUERY:	YBR054W	YRO2	Protein of unknown function with similarity to archaeal rhodopsins; the authentic, non-tagged protein is detected in a phosphorylated state in highly purified mitochondria in high-throughput studies; transcriptionally regulated by Haa1p; YRO2 has a paralog, MRH1, that arose from the whole genome duplication [Source:SGD;Acc:S000000258]
#INFO:	QUERY:	YGR144W	THI4	Thiazole synthase; abundant protein involved in the formation of the thiazole moiety of thiamine during thiamine biosynthesis; acts more as a co-substrate rather than an enzyme by providing the sulphur source for thiazole formation; undergoes a single turnover only; required for mitochondrial genome stability in response to DNA damaging agents [Source:SGD;Acc:S000003376]
#INFO:	QUERY:	YGR146C	ECL1	Protein of unknown function; mitochondrial-dependent role in the extension of chronological lifespan; overexpression increases oxygen consumption and respiratory activity while deletion results in reduced oxygen consumption under conditions of caloric restriction; induced by iron homeostasis transcription factor Aft2p; multicopy suppressor of temperature sensitive hsf1 mutant; induced by treatmen…
#INFO:	QUERY:	YLR322W	VPS65	Dubious open reading frame; unlikely to encode a functional protein, based on available experimental and comparative sequence data; not conserved in closely related Saccharomyces species; 75% of ORF overlaps the verified gene SFH1; deletion causes a vacuolar protein sorting defect and blocks anaerobic growth [Source:SGD;Acc:S000004314]
#INFO:	QUERY:	YKL044W	N/A	Protein of unknown function; mRNA identified as translated by ribosome profiling data [Source:SGD;Acc:S000001527]
#INFO:	QUERY:	YLR040C	AFB1	MATalpha-specific a-factor blocker; contributes to mating efficiency under certain conditions; localizes to the cell wall; predicted to be a GPI-attached protein; upregulated by Mcm1p-Alpha1p transcription factor; partially overlaps the dubious ORF YLR041W [Source:SGD;Acc:S000004030]
#INFO:	QUERY:	YER158C	N/A	Protein of unknown function; potentially phosphorylated by Cdc28p; YER158C has a paralog, AFR1, that arose from the whole genome duplication [Source:SGD;Acc:S000000960]
#INFO:	QUERY:	YKR102W	FLO10	Member of the FLO family of cell wall flocculation proteins; not expressed in most lab strains; overproduction induces flocculation that can be inhibited by mannose, sucrose, or glucose; overproduction also promotes haploid invasive growth and diploid filamentous growth [Source:SGD;Acc:S000001810]
#INFO:	QUERY:	YIL117C	PRM5	Pheromone-regulated protein, predicted to have 1 transmembrane segment; induced during cell integrity signaling; PRM5 has a paralog, YNL058C, that arose from the whole genome duplication [Source:SGD;Acc:S000001379]
#INFO:	QUERY:	YDR461W	MFA1	Mating pheromone a-factor; made by a cells; interacts with alpha cells to induce cell cycle arrest and other responses leading to mating; biogenesis involves C-terminal modification, N-terminal proteolysis, and export; also encoded by MFA2 [Source:SGD;Acc:S000002869]
#INFO:	QUERY:	YBR169C	SSE2	Member of the heat shock protein 70 (HSP70) family; may be involved in protein folding; localized to the cytoplasm; SSE2 has a paralog, SSE1, that arose from the whole genome duplication [Source:SGD;Acc:S000000373]
#INFO:	QUERY:	YBR093C	PHO5	Repressible acid phosphatase; 1 of 3 repressible acid phosphatases that also mediates extracellular nucleotide-derived phosphate hydrolysis; secretory pathway derived cell surface glycoprotein; induced by phosphate starvation and coordinately regulated by PHO4 and PHO2 [Source:SGD;Acc:S000000297]
#INFO:	QUERY:	YGL193C	N/A	Haploid-specific gene repressed by a1-alpha2; turned off in sir3 null strains, absence enhances the sensitivity of rad52-327 cells to campothecin almost 100-fold [Source:SGD;Acc:S000003161]
#INFO:	QUERY:	YDR222W	N/A	Protein of unknown function; green fluorescent protein (GFP)-fusion protein localizes to the cytoplasm in a punctate pattern; YDR222W has a paralog, YLR225C, that arose from the whole genome duplication [Source:SGD;Acc:S000002630]
#INFO:	QUERY:	YHL024W	RIM4	Putative RNA-binding protein; required for the expression of early and middle sporulation genes [Source:SGD;Acc:S000001016]
#INFO:	QUERY:	YMR056C	AAC1	Mitochondrial inner membrane ADP/ATP translocator; exchanges cytosolic ADP for mitochondrially synthesized ATP; phosphorylated; Aac1p is a minor isoform while Pet9p is the major ADP/ATP translocator; relocalizes from mitochondrion to cytoplasm upon DNA replication stress [Source:SGD;Acc:S000004660]
#INFO:	QUERY:	YGR249W	MGA1	Protein similar to heat shock transcription factor; multicopy suppressor of pseudohyphal growth defects of ammonium permease mutants [Source:SGD;Acc:S000003481]
#INFO:	QUERY:	YMR195W	ICY1	Protein of unknown function; required for viability in rich media of cells lacking mitochondrial DNA; mutants have an invasive growth defect with elongated morphology; induced by amino acid starvation; ICY1 has a paralog, ICY2, that arose from the whole genome duplication [Source:SGD;Acc:S000004808]
#INFO:	QUERY:	YCR098C	GIT1	Plasma membrane permease; mediates uptake of glycerophosphoinositol and glycerophosphocholine as sources of the nutrients inositol and phosphate; expression and transport rate are regulated by phosphate and inositol availability [Source:SGD;Acc:S000000695]
#INFO:	QUERY:	YDL085W	NDE2	Mitochondrial external NADH dehydrogenase; catalyzes the oxidation of cytosolic NADH; Nde1p and Nde2p are involved in providing the cytosolic NADH to the mitochondrial respiratory chain; NDE2 has a paralog, NDE1, that arose from the whole genome duplication [Source:SGD;Acc:S000002243]
#INFO:	QUERY:	YGR248W	SOL4	6-phosphogluconolactonase; protein abundance increases in response to DNA replication stress; SOL4 has a paralog, SOL3, that arose from the whole genome duplication [Source:SGD;Acc:S000003480]
#INFO:	QUERY:	YER084W	N/A	Protein of unknown function; expressed at both mRNA and protein levels [Source:SGD;Acc:S000000886]
#INFO:	QUERY:	YML128C	MSC1	Protein of unknown function; mutant is defective in directing meiotic recombination events to homologous chromatids; the authentic, non-tagged protein is detected in highly purified mitochondria and is phosphorylated [Source:SGD;Acc:S000004597]
#INFO:	QUERY:	YJL172W	CPS1	Vacuolar carboxypeptidase S; expression is induced under low-nitrogen conditions [Source:SGD;Acc:S000003708]
#INFO:	QUERY:	YLR281C	N/A	Putative protein of unknown function; green fluorescent protein (GFP)-fusion protein localizes to mitochondria; YLR281C is not an essential gene [Source:SGD;Acc:S000004271]
#INFO:	QUERY:	YDR039C	ENA2	P-type ATPase sodium pump; involved in Na+ efflux to allow salt tolerance; likely not involved in Li+ efflux [Source:SGD;Acc:S000002446]
#INFO:	QUERY:	YDL037C	BSC1	Protein of unconfirmed function; similar to cell surface flocculin Flo11p; ORF exhibits genomic organization compatible with a translational readthrough-dependent mode of expression [Source:SGD;Acc:S000002195]
#INFO:	QUERY:	YBR180W	DTR1	Putative dityrosine transporter of the major facilitator superfamily; member of the 12-spanner drug:H(+) antiporter DHA1 family; required for spore wall synthesis; sequence similarity to QDR1 and QDR3, and the triple mutant dtr1 qdr1 qdr3 exhibits reduced dityrosine fluorescence relative to the single mutants; expressed during sporulation [Source:SGD;Acc:S000000384]
#INFO:	QUERY:	YBL016W	FUS3	Mitogen-activated serine/threonine protein kinase involved in mating; phosphoactivated by Ste7p; substrates include Ste12p, Far1p, Bni1p, Sst2p; inhibits invasive growth during mating by phosphorylating Tec1p, promoting its; inhibits recruitment of Ste5p, Cdc42p-mediated asymmetry and mating morphogenesis [Source:SGD;Acc:S000000112]
#INFO:	QUERY:	YER091C-A	N/A	Dubious open reading frame; unlikely to encode a functional protein, based on available experimental and comparative sequence data [Source:SGD;Acc:S000007238]
#INFO:	QUERY:	YKR033C	N/A	Dubious open reading frame; unlikely to encode a functional protein, based on available experimental and comparative sequence data; partially overlaps the verified gene DAL80 [Source:SGD;Acc:S000001741]
#INFO:	QUERY:	YMR173W-A	N/A	Dubious open reading frame; unlikely to encode a functional protein, based on available experimental and comparative sequence data; overlaps the verified gene DDR48/YML173W [Source:SGD;Acc:S000004785]
#INFO:	QUERY:	YMR322C	SNO4	Possible chaperone and cysteine protease; required for transcriptional reprogramming during the diauxic shift and for survival in stationary phase; similar to bacterial Hsp31 and yeast Hsp31p, Hsp32p, and Hsp33p; DJ-1/ThiJ/PfpI superfamily member; predicted involvement in pyridoxine metabolism; induced by mild heat stress and copper deprivation [Source:SGD;Acc:S000004941]
#INFO:	QUERY:	YBR296C	PHO89	Plasma membrane Na+/Pi cotransporter; active in early growth phase; similar to phosphate transporters of Neurospora crassa; transcription regulated by inorganic phosphate concentrations and Pho4p; mutations in related human transporter genes hPit1 and hPit2 are associated with hyperphosphatemia-induced calcification of vascular tissue and familial idiopathic basal ganglia calcification [Source:SG…
#INFO:	QUERY:	YBR285W	N/A	Putative protein of unknown function; YBR285W is not an essential gene [Source:SGD;Acc:S000000489]
#INFO:	QUERY:	YLR030W	N/A	Putative protein of unknown function; S288C contains an in-frame stop codon between ORFs YLR030W and YLR031W [Source:SGD;Acc:S000004020]
#INFO:	QUERY:	YMR251W	GTO3	Omega class glutathione transferase; putative cytosolic localization [Source:SGD;Acc:S000004863]
#INFO:	QUERY:	YLR053C	N/A	Putative protein of unknown function [Source:SGD;Acc:S000004043]
#INFO:	QUERY:	YJL077C	ICS3	Protein with a role in processing of secretory proteins; possible role in vacuolar sorting, null mutants are hypersensitive to sortin2 [Source:SGD;Acc:S000003613]
#INFO:	QUERY:	YMR011W	HXT2	High-affinity glucose transporter of the major facilitator superfamily; expression is induced by low levels of glucose and repressed by high levels of glucose [Source:SGD;Acc:S000004613]
#INFO:	QUERY:	YAL053W	FLC2	Putative FAD transporter; required for uptake of FAD into endoplasmic reticulum; involved in cell wall maintenance; FLC2 has a paralog, YOR365C, that arose from the whole genome duplication [Source:SGD;Acc:S000000049]
#INFO:	QUERY:	YNL332W	THI12	Protein involved in synthesis of the thiamine precursor HMP; member of a subtelomeric gene family including THI5, THI11, THI12, and THI13; hydroxymethylpyrimidine is also known as HMP [Source:SGD;Acc:S000005276]
#INFO:	QUERY:	YCR005C	CIT2	Citrate synthase; catalyzes the condensation of acetyl coenzyme A and oxaloacetate to form citrate, peroxisomal isozyme involved in glyoxylate cycle; expression is controlled by Rtg1p and Rtg2p transcription factors; CIT2 has a paralog, CIT1, that arose from the whole genome duplication [Source:SGD;Acc:S000000598]
#INFO:	QUERY:	YJR156C	THI11	Protein involved in synthesis of the thiamine precursor HMP; member of a subtelomeric gene family including THI5, THI11, THI12, and THI13; hydroxymethylpyrimidine is also known as HMP [Source:SGD;Acc:S000003917]
#INFO:	QUERY:	YEL035C	UTR5	Protein of unknown function; transcription may be regulated by Gcr1p; essential for growth under standard (aerobic) conditions but not under anaerobic conditions [Source:SGD;Acc:S000000761]
#INFO:	QUERY:	YOR024W	N/A	Dubious open reading frame; unlikely to encode a functional protein, based on available experimental and comparative sequence data [Source:SGD;Acc:S000005550]
#INFO:	QUERY:	YOR186W	N/A	Putative protein of unknown function; proper regulation of expression during heat stress is sphingolipid-dependent; YOR186W has a paralog, YLR297W, that arose from the whole genome duplication [Source:SGD;Acc:S000005712]
#INFO:	QUERY:	YOR348C	PUT4	Proline permease; required for high-affinity transport of proline; also transports the toxic proline analog azetidine-2-carboxylate (AzC); PUT4 transcription is repressed in ammonia-grown cells [Source:SGD;Acc:S000005875]
#INFO:	QUERY:	YOL126C	MDH2	Cytoplasmic malate dehydrogenase; one of three isozymes that catalyze interconversion of malate and oxaloacetate; involved in the glyoxylate cycle and gluconeogenesis during growth on two-carbon compounds; interacts with Pck1p and Fbp1 [Source:SGD;Acc:S000005486]
#INFO:	QUERY:	YOR391C	HSP33	Possible chaperone and cysteine protease; required for transcriptional reprogramming during the diauxic shift and for survival in stationary phase; similar to E. coli Hsp31 and S. cerevisiae Hsp31p, Hsp32p, and Sno4p; member of the DJ-1/ThiJ/PfpI superfamily, which includes human DJ-1 involved in Parkinson's disease and cancer [Source:SGD;Acc:S000005918]
#INFO:	QUERY:	YOR139C	N/A	Dubious open reading frame; unlikely to encode a functional protein, based on available experimental and comparative sequence data; partially overlaps the verified ORF SFL1/YOR140W [Source:SGD;Acc:S000005665]
#INFO:	QUERY:	YOR347C	PYK2	Pyruvate kinase; appears to be modulated by phosphorylation; transcription repressed by glucose, and Pyk2p may be active under low glycolytic flux; PYK2 has a paralog, CDC19, that arose from the whole genome duplication [Source:SGD;Acc:S000005874]
#INFO:	QUERY:	YOR303W	CPA1	Small subunit of carbamoyl phosphate synthetase; carbamoyl phosphate synthetase catalyzes a step in the synthesis of citrulline, an arginine precursor; translationally regulated by an attenuator peptide encoded by YOR302W within the CPA1 mRNA 5'-leader [Source:SGD;Acc:S000005829]
#INFO:	QUERY:	YOR255W	OSW1	Protein involved in sporulation; required for the construction of the outer spore wall layers; required for proper localization of Spo14p [Source:SGD;Acc:S000005781]
#INFO:	QUERY:	YOL052C-A	DDR2	Multi-stress response protein; expression is activated by a variety of xenobiotic agents and environmental or physiological stresses; DDR2 has a paralog, HOR7, that arose from the whole genome duplication [Source:SGD;Acc:S000005413]
#INFO:	QUERY:	YOL151W	GRE2	3-methylbutanal reductase and NADPH-dependent methylglyoxal reductase; stress induced (osmotic, ionic, oxidative, heat shock and heavy metals); regulated by the HOG pathway; restores resistance to glycolaldehyde by coupling reduction of glycolaldehyde to ethylene glycol and oxidation of NADPH to NADP+; protein abundance increases in response to DNA replication stress; methylglyoxal reductase (NAD…
#INFO:	QUERY:	YOR385W	N/A	Putative protein of unknown function; green fluorescent protein (GFP)-fusion protein localizes to the cytoplasm; YOR385W is not an essential gene [Source:SGD;Acc:S000005912]
#INFO:	QUERY:	YOL082W	ATG19	Receptor protein for the cytoplasm-to-vacuole targeting (Cvt) pathway; delivers cargo proteins aminopeptidase I (Ape1p) and alpha-mannosidase (Ams1p) to the phagophore assembly site for packaging into Cvt vesicles [Source:SGD;Acc:S000005442]
#INFO:	QUERY:	YOR338W	N/A	Putative protein of unknown function; YOR338W transcription is regulated by Azf1p and its transcript is a specific target of the G protein effector Scp160p; identified as being required for sporulation in a high-throughput mutant screen; YOR338W has a paralog, FUN19, that arose from the whole genome duplication [Source:SGD;Acc:S000005865]
#INFO:	QUERY:	YOL084W	PHM7	Protein of unknown function; expression is regulated by phosphate levels; green fluorescent protein (GFP)-fusion protein localizes to the cell periphery and vacuole; protein abundance increases in response to DNA replication stress [Source:SGD;Acc:S000005444]
#INFO:	QUERY:	YOL047C	LDS2	Protein Involved in spore wall assembly; localizes to lipid droplets found on or outside of the prospore membrane; shares similarity with Lds1p and Rrt8p, and a strain mutant for all 3 genes exhibits reduced dityrosine fluorescence relative to the single mutants; green fluorescent protein (GFP)-fusion protein localizes to the cytoplasm in a punctate pattern [Source:SGD;Acc:S000005407]
#INFO:	QUERY:	YOL085C	N/A	Dubious open reading frame; unlikely to encode a functional protein, based on available experimental and comparative sequence data; partially overlaps the dubious gene YOL085W-A [Source:SGD;Acc:S000005445]
#INFO:	QUERY:	YOL152W	FRE7	Putative ferric reductase with similarity to Fre2p; expression induced by low copper levels [Source:SGD;Acc:S000005512]
#INFO:	QUERY:	YOR360C	PDE2	High-affinity cyclic AMP phosphodiesterase; component of the cAMP-dependent protein kinase signaling system, protects the cell from extracellular cAMP, contains readthrough motif surrounding termination codon [Source:SGD;Acc:S000005887]
#INFO:	QUERY:	YOR302W	N/A	CPA1 uORF; Arginine attenuator peptide, regulates translation of the CPA1 mRNA [Source:SGD;Acc:S000005828]
#INFO:	QUERY:	YOR289W	N/A	Putative protein of unknown function; transcription induced by the unfolded protein response; green fluorescent protein (GFP)-fusion protein localizes to both the cytoplasm and the nucleus [Source:SGD;Acc:S000005815]
#INFO:	QUERY:	YOR137C	SIA1	Protein of unassigned function; involved in activation of the Pma1p plasma membrane H+-ATPase by glucose; contains peptide signal for membrane localization [Source:SGD;Acc:S000005663]
#INFO:	QUERY:	YOR329W-A	N/A	Dubious open reading frame unlikely to encode a functional protein; identified by fungal homology and RT-PCR [Source:SGD;Acc:S000028585]
#INFO:	QUERY:	YOR344C	TYE7	Serine-rich protein that contains a bHLH DNA binding motif; binds E-boxes of glycolytic genes and contributes to their activation; may function as a transcriptional activator in Ty1-mediated gene expression; bHLH stands for basic-helix-loop-helix [Source:SGD;Acc:S000005871]
#INFO:	QUERY:	YOR161C	PNS1	Protein of unknown function; has similarity to Torpedo californica tCTL1p, which is postulated to be a choline transporter, neither null mutation nor overexpression affects choline transport [Source:SGD;Acc:S000005687]
#INFO:	QUERY:	YPL222W	FMP40	Putative protein of unknown function; proposed to be involved in responding to environmental stresses; the authentic, non-tagged protein is detected in highly purified mitochondria in high-throughput studies [Source:SGD;Acc:S000006143]
#INFO:	QUERY:	YPL280W	HSP32	Possible chaperone and cysteine protease; required for transcriptional reprogramming during the diauxic shift and for survival in stationary phase; similar to E. coli Hsp31 and S. cerevisiae Hsp31p, Hsp33p, and Sno4p; member of the DJ-1/ThiJ/PfpI superfamily, which includes human DJ-1 involved in Parkinson's disease and cancer [Source:SGD;Acc:S000006201]
#INFO:	QUERY:	YPL111W	CAR1	Arginase, catabolizes arginine to ornithine and urea; expression responds to both induction by arginine and nitrogen catabolite repression; disruption decreases production of carcinogen ethyl carbamate during wine fermentation and also enhances freeze tolerance [Source:SGD;Acc:S000006032]
#INFO:	QUERY:	YPL018W	CTF19	Outer kinetochore protein, needed for accurate chromosome segregation; component of the kinetochore sub-complex COMA (Ctf19p, Okp1p, Mcm21p, Ame1p) that functions as a platform for kinetochore assembly; required for the spindle assembly checkpoint; orthologous to human centromere constitutive-associated network (CCAN) subunit CENP-P and fission yeast fta2 [Source:SGD;Acc:S000005939]
#INFO:	QUERY:	YPR192W	AQY1	Spore-specific water channel; mediates the transport of water across cell membranes, developmentally controlled; may play a role in spore maturation, probably by allowing water outflow, may be involved in freeze tolerance [Source:SGD;Acc:S000006396]
#INFO:	QUERY:	YPR001W	CIT3	Dual specificity mitochondrial citrate and methylcitrate synthase; catalyzes the condensation of acetyl-CoA and oxaloacetate to form citrate and that of propionyl-CoA and oxaloacetate to form 2-methylcitrate [Source:SGD;Acc:S000006205]
#INFO:	QUERY:	YPR006C	ICL2	2-methylisocitrate lyase of the mitochondrial matrix; functions in the methylcitrate cycle to catalyze the conversion of 2-methylisocitrate to succinate and pyruvate; ICL2 transcription is repressed by glucose and induced by ethanol [Source:SGD;Acc:S000006210]
#INFO:	QUERY:	YPL171C	OYE3	Conserved NADPH oxidoreductase containing flavin mononucleotide (FMN); homologous to Oye2p with different ligand binding and catalytic properties; has potential roles in oxidative stress response and programmed cell death [Source:SGD;Acc:S000006092]
#INFO:	QUERY:	YPR077C	N/A	Dubious open reading frame; unlikely to encode a functional protein, based on available experimental and comparative sequence data; expression increased by deletion of NAP1 [Source:SGD;Acc:S000006281]
#INFO:	QUERY:	YPL036W	PMA2	Plasma membrane H+-ATPase; isoform of Pma1p, involved in pumping protons out of the cell; regulator of cytoplasmic pH and plasma membrane potential [Source:SGD;Acc:S000005957]
#INFO:	QUERY:	YPR194C	OPT2	Oligopeptide transporter; localized to peroxisomes and affects glutathione redox homeostasis; also localizes to the plasma membrane (PM) and to the late Golgi, and has a role in maintenance of lipid asymmetry between the inner and outer leaflets of the PM; member of the OPT family, with potential orthologs in S. pombe and C. albicans; also plays a role in formation of mature vacuoles and in polar…
#INFO:	QUERY:	YPL156C	PRM4	Pheromone-regulated protein proposed to be involved in mating; predicted to have 1 transmembrane segment; transcriptionally regulated by Ste12p during mating and by Cat8p during the diauxic shift [Source:SGD;Acc:S000006077]
#INFO:	QUERY:	YPL163C	SVS1	Cell wall and vacuolar protein; required for wild-type resistance to vanadate; SVS1 has a paralog, SRL1, that arose from the whole genome duplication [Source:SGD;Acc:S000006084]
#INFO:	QUERY:	YPL265W	DIP5	Dicarboxylic amino acid permease; mediates high-affinity and high-capacity transport of L-glutamate and L-aspartate; also a transporter for Gln, Asn, Ser, Ala, and Gly; relocalizes from plasma membrane to vacuole upon DNA replication stress [Source:SGD;Acc:S000006186]
#INFO:	QUERY:	YPL054W	LEE1	Zinc-finger protein of unknown function [Source:SGD;Acc:S000005975]
#INFO:	QUERY:	YPL223C	GRE1	Hydrophilin essential in desiccation-rehydration process; stress induced (osmotic, ionic, oxidative, heat shock and heavy metals); regulated by the HOG pathway; GRE1 has a paralog, SIP18, that arose from the whole genome duplication [Source:SGD;Acc:S000006144]
#INFO:
#INFO:	--- BIOGRID neighbours
#INFO:
#INFO:	BIOGRID NEIGHBOUR:	HXT1	Low-affinity glucose transporter of the major facilitator superfamily; expression is induced by Hxk2p in the presence of glucose and repressed by Rgt1p when glucose is limiting; HXT1 has a paralog, HXT6, what arose from the whole genome duplication [Source:SGD;Acc:S000001136]
#INFO:	BIOGRID NEIGHBOUR:	USA1	Scaffold subunit of the Hrd1p ubiquitin ligase; also promotes ligase oligomerization; involved in ER-associated protein degradation (ERAD); interacts with the U1 snRNP-specific protein, Snp1p [Source:SGD;Acc:S000004491]
#INFO:	BIOGRID NEIGHBOUR:	ENO2	Enolase II, a phosphopyruvate hydratase; catalyzes conversion of 2-phosphoglycerate to phosphoenolpyruvate during glycolysis and the reverse reaction during gluconeogenesis; expression induced in response to glucose; ENO2 has a paralog, ENO1, that arose from the whole genome duplication [Source:SGD;Acc:S000001217]
#INFO:	BIOGRID NEIGHBOUR:	PKP2	Mitochondrial protein kinase; negatively regulates activity of the pyruvate dehydrogenase complex by phosphorylating the ser-133 residue of the Pda1p subunit; acts in concert with kinase Pkp1p and phosphatases Ptc5p and Ptc6p; relocalizes from mitochondrion to cytoplasm upon DNA replication stress [Source:SGD;Acc:S000003027]
#INFO:	BIOGRID NEIGHBOUR:	SWD1	Subunit of the COMPASS (Set1C) complex; COMPASS methylates histone H3 on lysine 4 and is required in transcriptional silencing near telomeres; WD40 beta propeller superfamily member with similarity to mammalian Rbbp7 [Source:SGD;Acc:S000000064]
#INFO:	BIOGRID NEIGHBOUR:	RTG2	Sensor of mitochondrial dysfunction; regulates the subcellular location of Rtg1p and Rtg3p, transcriptional activators of the retrograde (RTG) and TOR pathways; Rtg2p is inhibited by the phosphorylated form of Mks1p [Source:SGD;Acc:S000003221]
#INFO:	BIOGRID NEIGHBOUR:	HSE1	Subunit of the endosomal Vps27p-Hse1p complex; complex is required for sorting of ubiquitinated membrane proteins into intralumenal vesicles prior to vacuolar degradation, as well as for recycling of Golgi proteins and formation of lumenal membranes [Source:SGD;Acc:S000000994]
#INFO:	BIOGRID NEIGHBOUR:	UBP8	Ubiquitin-specific protease component of the SAGA acetylation complex; required for SAGA (Spt-Ada-Gcn5-Acetyltransferase)-mediated deubiquitination of histone H2B [Source:SGD;Acc:S000004836]
#INFO:	BIOGRID NEIGHBOUR:	ERV29	Protein localized to COPII-coated vesicles; involved in vesicle formation and incorporation of specific secretory cargo; protein abundance increases in response to DNA replication stress [Source:SGD;Acc:S000003516]
#INFO:	BIOGRID NEIGHBOUR:	SEC63	Essential subunit of Sec63 complex; with Sec61 complex, Kar2p/BiP and Lhs1p forms a channel competent for SRP-dependent and post-translational SRP-independent protein targeting and import into the ER; other members are Sec63p, Sec62p, Sec66p and Sec72p [Source:SGD;Acc:S000005780]
#INFO:	BIOGRID NEIGHBOUR:	HNM1	Plasma membrane transporter for choline, ethanolamine, and carnitine; involved in the uptake of nitrogen mustard and the uptake of glycine betaine during hypersaline stress; co-regulated with phospholipid biosynthetic genes and negatively regulated by choline and myo-inositol [Source:SGD;Acc:S000003045]
#INFO:	BIOGRID NEIGHBOUR:	DCP2	Catalytic subunit of the Dcp1p-Dcp2p decapping enzyme complex; removes the 5' cap structure from mRNAs prior to their degradation; also enters the nucleus and positively regulates transcription initiation; nudix hydrolase family member; forms cytoplasmic foci upon DNA replication stress [Source:SGD;Acc:S000005062]
#INFO:	BIOGRID NEIGHBOUR:	STB2	Protein that interacts with Sin3p in a two-hybrid assay; part of a large protein complex with Sin3p and Stb1p; STB2 has a paralog, STB6, that arose from the whole genome duplication [Source:SGD;Acc:S000004657]
#INFO:	BIOGRID NEIGHBOUR:	GOSH:3065	Putative protein of unknown function; green fluorescent protein (GFP)-fusion protein localizes to the cytoplasm [Source:SGD;Acc:S000003469]
#INFO:	BIOGRID NEIGHBOUR:	GOSH:3212	Prolyl-tRNA synthetase; N-terminal domain shows weak homology to prokaryotic posttransfer editing domain, but does not possess posttransfer editing activity; may interact with ribosomes, based on co-purification experiments [Source:SGD;Acc:S000001062]
#INFO:	BIOGRID NEIGHBOUR:	TOM1	E3 ubiquitin ligase of the hect-domain class; has a role in mRNA export from the nucleus and may regulate transcriptional coactivators; involved in degradation of excess histones; interacts with Dia2p and is required for Dia2p degradation; required to target Cdc6p for ubiquitin-mediated destruction during G1 phase [Source:SGD;Acc:S000002865]
#INFO:	BIOGRID NEIGHBOUR:	RRP17	Component of the pre-60S pre-ribosomal particle; required for cell viability under standard (aerobic) conditions but not under anaerobic conditions; exonuclease required for 5&#8242; end processing of pre-60S ribosomal RNA [Source:SGD;Acc:S000002820]
#INFO:	BIOGRID NEIGHBOUR:	GZF3	GATA zinc finger protein; negatively regulates nitrogen catabolic gene expression by competing with Gat1p for GATA site binding; function requires a repressive carbon source; dimerizes with Dal80p and binds to Tor1p; GZF3 has a paralog, DAL80, that arose from the whole genome duplication [Source:SGD;Acc:S000003646]
#INFO:	BIOGRID NEIGHBOUR:	ZEO1	Peripheral membrane protein of the plasma membrane; interacts with Mid2p; regulates the cell integrity pathway mediated by Pkc1p and Slt2p; the authentic protein is detected in a phosphorylated state in highly purified mitochondria [Source:SGD;Acc:S000005469]
#INFO:	BIOGRID NEIGHBOUR:	VPS75	NAP family histone chaperone; binds to histones and Rtt109p, stimulating histone acetyltransferase activity; possesses nucleosome assembly activity in vitro; proposed role in vacuolar protein sorting and in double-strand break repair; protein abundance increases in response to DNA replication stress; relocalizes to the cytosol in response to hypoxia [Source:SGD;Acc:S000005190]
#INFO:	BIOGRID NEIGHBOUR:	NAN1	U3 snoRNP protein; component of the small (ribosomal) subunit (SSU) processosome containing U3 snoRNA; required for the biogenesis of18S rRNA [Source:SGD;Acc:S000006047]
#INFO:	BIOGRID NEIGHBOUR:	RPG1	eIF3a subunit of the eukaryotic translation initiation factor 3 (eIF3); subunit of the core complex of eIF3; essential for translation; part of a Prt1p-Rpg1p-Nip1p subcomplex that stimulates binding of mRNA and tRNA(i)Met to ribosomes; involved in translation reinitiation [Source:SGD;Acc:S000000283]
#INFO:	BIOGRID NEIGHBOUR:	HTB1	Histone H2B; core histone protein required for chromatin assembly and chromosome function; nearly identical to HTB2; Rad6p-Bre1p-Lge1p mediated ubiquitination regulates reassembly after DNA replication, transcriptional activation, meiotic DSB formation and H3 methylation [Source:SGD;Acc:S000002632]
#INFO:	BIOGRID NEIGHBOUR:	GTS1	Protein involved in Arf3p regulation and in transcription regulation; localizes to the nucleus and to endocytic patches; contains an N-terminal Zn-finger and ArfGAP homology domain, a C-terminal glutamine-rich region, and a UBA (ubiquitin associated) domain; gts1 mutations affect budding, cell size, heat tolerance, sporulation, life span, ultradian rhythms, endocytosis; expression oscillates in a…
#INFO:	BIOGRID NEIGHBOUR:	SWE1	Protein kinase that regulates the G2/M transition; regulates the G2/M transition by inhibition of Cdc28p kinase activity; localizes to the nucleus and to the daughter side of the mother-bud neck; phosphorylates conserved tyrosine residue in N-terminus of Hsp90 in cell-cycle associated manner, thus modulating the ability of Hsp90 to chaperone a selected clientele; homolog of S. pombe Wee1p; potent…
#INFO:	BIOGRID NEIGHBOUR:	VID27	Cytoplasmic protein of unknown function; possibly involved in vacuolar protein degradation; not essential for proteasome-dependent degradation of fructose-1,6-bisphosphatase (FBPase); null mutants exhibit normal growth [Source:SGD;Acc:S000005156]
#INFO:	BIOGRID NEIGHBOUR:	SSZ1	Hsp70 protein that interacts with Zuo1p (a DnaJ homolog); interacts with Zuo1p to form a ribosome-associated complex that binds the ribosome via the Zuo1p subunit; also involved in pleiotropic drug resistance via sequential activation of PDR1 and PDR5; binds ATP [Source:SGD;Acc:S000001106]
#INFO:	BIOGRID NEIGHBOUR:	HMT1	Nuclear SAM-dependent mono- and asymmetric methyltransferase; modifies hnRNPs, including Npl3p and Hrp1p, affecting their activity and nuclear export; methylates U1 snRNP protein Snp1p and ribosomal protein Rps2p; interacts genetically with genes encoding components of Rpd3(L) and this interaction is important for Rpd3 recruitment to the subtelomeric region. [Source:SGD;Acc:S000000238]
#INFO:	BIOGRID NEIGHBOUR:	RPN7	Essential non-ATPase regulatory subunit of the 26S proteasome; similar to another S. cerevisiae regulatory subunit, Rpn5p, as well as to mammalian proteasome subunits [Source:SGD;Acc:S000006312]
#INFO:	BIOGRID NEIGHBOUR:	GID7	Subunit of GID Complex that binds directly to central component Vid30p; GID complex is involved in proteasome-dependent catabolite inactivation of fructose-1,6-bisphosphatase; Gid7p contains six WD40 repeats; computational analysis suggests that Gid7p and Moh1p have similar functions [Source:SGD;Acc:S000000544]
#INFO:	BIOGRID NEIGHBOUR:	MYO1	Type II myosin heavy chain; required for wild-type cytokinesis and cell separation; localizes to the actomyosin ring; binds to myosin light chains Mlc1p and Mlc2p through its IQ1 and IQ2 motifs respectively [Source:SGD;Acc:S000001065]
#INFO:	BIOGRID NEIGHBOUR:	TPK3	cAMP-dependent protein kinase catalytic subunit; promotes vegetative growth in response to nutrients via the Ras-cAMP signaling pathway; partially redundant with Tpk1p and Tpk2p; localizes to P-bodies during stationary phase; TPK3 has a paralog, TPK1, that arose from the whole genome duplication [Source:SGD;Acc:S000001649]
#INFO:	BIOGRID NEIGHBOUR:	ASE1	Mitotic spindle midzone-localized microtubule bundling protein; microtubule-associated protein (MAP) family member; required for spindle elongation and stabilization; undergoes cell cycle-regulated degradation by anaphase promoting complex; potential Cdc28p substrate; relative distribution to microtubules decreases upon DNA replication stress [Source:SGD;Acc:S000005584]
#INFO:	BIOGRID NEIGHBOUR:	CTF3	Outer kinetochore protein that forms a complex with Mcm16p and Mcm22p; may bind the kinetochore to spindle microtubules; required for the spindle assembly checkpoint; orthologous to human centromere constitutive-associated network (CCAN) subunit CENP-I and fission yeast mis6 [Source:SGD;Acc:S000004373]
#INFO:	BIOGRID NEIGHBOUR:	ATG18	Phosphoinositide binding protein; required for vesicle formation in autophagy and the cytoplasm-to-vacuole targeting (Cvt) pathway; binds both phosphatidylinositol (3,5)-bisphosphate and phosphatidylinositol 3-phosphate; WD-40 repeat protein; relocalizes from vacuole to cytoplasm upon DNA replication stress; has 4 mammalian homologs WIPI1, WIPI2, WIPI3 and WIPI4/WDR45; mutations in human WDR45 ca…
#INFO:	BIOGRID NEIGHBOUR:	VPS53	Component of the GARP (Golgi-associated retrograde protein) complex; GARP is required for the recycling of proteins from endosomes to the late Golgi, and for mitosis after DNA damage induced checkpoint arrest; required for vacuolar protein sorting; members of the GARP complex are Vps51p-Vps52p-Vps53p-Vps54p, [Source:SGD;Acc:S000003566]
#INFO:	BIOGRID NEIGHBOUR:	PHB2	Subunit of the prohibitin complex (Phb1p-Phb2p); prohibitin is a 1.2 MDa ring-shaped inner mitochondrial membrane chaperone that stabilizes newly synthesized proteins; determinant of replicative life span; involved in mitochondrial segregation; prohibitin deficiency induces a mitochondrial unfolded protein response (mtUPR) [Source:SGD;Acc:S000003463]
#INFO:	BIOGRID NEIGHBOUR:	OTU1	Deubiquitylation enzyme that binds to the chaperone-ATPase Cdc48p; may contribute to regulation of protein degradation by deubiquitylating substrates that have been ubiquitylated by Ufd2p; member of the Ovarian Tumor (OTU) family; protein abundance increases in response to DNA replication stress [Source:SGD;Acc:S000001850]
#INFO:	BIOGRID NEIGHBOUR:	STE7	Signal transducing MAP kinase kinase; involved in pheromone response where it phosphorylates Fus3p; involved in the pseudohyphal/invasive growth pathway where it phosphorylates of Kss1p; phosphorylated by Ste11p; degraded by ubiquitin pathway [Source:SGD;Acc:S000002318]
#INFO:	BIOGRID NEIGHBOUR:	MET30	F-box protein containing five copies of the WD40 motif; controls cell cycle function, sulfur metabolism, and methionine biosynthesis as part of the ubiquitin ligase complex; interacts with and regulates Met4p, localizes within the nucleus; dissociation of Met30p from SCF complex in response to cadmium stress is regulated by Cdc48p [Source:SGD;Acc:S000001308]
#INFO:	BIOGRID NEIGHBOUR:	SPF1	P-type ATPase, ion transporter of the ER membrane; required to maintain normal lipid composition of intracellular compartments and proper targeting of mitochondrial outer membrane tail-anchored proteins; involved in ER function and Ca2+ homeostasis; required for regulating Hmg2p degradation; confers sensitivity to a killer toxin (SMKT) produced by Pichia farinosa KK1 [Source:SGD;Acc:S000000757]
#INFO:	BIOGRID NEIGHBOUR:	TLG2	Syntaxin-like t-SNARE; forms a complex with Tlg1p and Vti1p and mediates fusion of endosome-derived vesicles with the late Golgi; binds Vps45p, which prevents Tlg2p degradation and also facilitates t-SNARE complex formation; homologous to mammalian SNARE protein syntaxin 16 (Sx16) [Source:SGD;Acc:S000005378]
#INFO:	BIOGRID NEIGHBOUR:	VAM3	Syntaxin-like vacuolar t-SNARE; functions with Vam7p in vacuolar protein trafficking; mediates docking/fusion of late transport intermediates with the vacuole; has an acidic di-leucine sorting signal and C-terminal transmembrane region [Source:SGD;Acc:S000005632]
#INFO:	BIOGRID NEIGHBOUR:	MED1	Subunit of the RNA polymerase II mediator complex; associates with core polymerase subunits to form the RNA polymerase II holoenzyme; essential for transcriptional regulation [Source:SGD;Acc:S000006274]
#INFO:	BIOGRID NEIGHBOUR:	PEP12	Target membrane receptor (t-SNARE); for vesicular intermediates traveling between the Golgi apparatus and the vacuole; controls entry of biosynthetic, endocytic, and retrograde traffic into the prevacuolar compartment; syntaxin [Source:SGD;Acc:S000005562]
#INFO:	BIOGRID NEIGHBOUR:	SPT10	Putative histone acetylase with a role in transcriptional silencing; sequence-specific activator of histone genes, binds specifically and cooperatively to pairs of UAS elements in core histone promoters, functions at or near the TATA box [Source:SGD;Acc:S000003663]
#INFO:	BIOGRID NEIGHBOUR:	GOSH:3639	Putative protein with similarity to allantoate permease; similar to the allantoate permease (Dal5p) subfamily of the major facilitator superfamily; mRNA expression is elevated by sulfur limitation; YIL166C is a non-essential gene [Source:SGD;Acc:S000001428]
#INFO:	BIOGRID NEIGHBOUR:	LSB1	Negative regulator of actin nucleation-promoting factor activity; interacts with Las17p, a homolog of human Wiskott-Aldrich Syndrome protein (WASP), via an N-terminal SH3 domain, and along with PIN3 cooperatively inhibits the nucleation of actin filaments; overexpression blocks receptor-mediated endocytosis; protein increases in abundance and forms nuclear foci in response to DNA replication stre…
#INFO:	BIOGRID NEIGHBOUR:	PRX1	Mitochondrial peroxiredoxin with thioredoxin peroxidase activity; has a role in reduction of hydroperoxides; reactivation requires Trr2p and glutathione; induced during respiratory growth and oxidative stress; phosphorylated; protein abundance increases in response to DNA replication stress [Source:SGD;Acc:S000000160]
#INFO:	BIOGRID NEIGHBOUR:	AIM7	Protein that interacts with Arp2/3 complex; interacts with Arp2/3 complex to stimulate actin filament debranching and inhibit actin nucleation; has similarity to Cof1p and also to human glia maturation factor (GMF); null mutant displays elevated mitochondrial genome loss [Source:SGD;Acc:S000002470]
#INFO:	BIOGRID NEIGHBOUR:	CRN1	Coronin; cortical actin cytoskeletal component that associates with the Arp2p/Arp3p complex to regulate its activity; plays a role in regulation of actin patch assembly [Source:SGD;Acc:S000004421]
#INFO:	BIOGRID NEIGHBOUR:	GIM5	Subunit of the heterohexameric cochaperone prefoldin complex; prefoldin binds specifically to cytosolic chaperonin and transfers target proteins to it; prefoldin complex also localizes to chromatin of actively transcribed genes in the nucleus and facilitates transcriptional elongation [Source:SGD;Acc:S000004559]
#INFO:	BIOGRID NEIGHBOUR:	TCB3	Cortical ER protein involved in ER-plasma membrane tethering; one of 6 proteins (Ist2p, Scs2p, Scs22p, Tcb1p, Tcb2p, Tcb3p) that connect ER to the plasma membrane (PM) and regulate PM phosphatidylinositol-4-phosphate (PI4P) levels by controlling access of Sac1p phosphatase to its substrate PI4P in the PM; localized to the bud via specific mRNA transport; non-tagged protein detected in a phosphory…
#INFO:	BIOGRID NEIGHBOUR:	SSA1	ATPase involved in protein folding and NLS-directed nuclear transport; member of HSP70 family; forms chaperone complex with Ydj1p; localized to nucleus, cytoplasm, and cell wall; 98% identical with paralog Ssa2p, but subtle differences between the two proteins provide functional specificity with respect to propagation of yeast [URE3] prions and vacuolar-mediated degradations of gluconeogenesis en…
#INFO:	BIOGRID NEIGHBOUR:	SPT4	Component of the universally conserved Spt4/5 complex (DSIF complex); the complex has multiple roles in concert with RNA polymerases I and II, including regulation of transcription elongation, RNA processing, quality control, and transcription-coupled DNA repair; Spt4p also localizes to kinetochores and heterochromatin and affects chromosome dynamics and silencing; required for transcription thro…
#INFO:	BIOGRID NEIGHBOUR:	AIM32	Putative protein of unknown function; null mutant is viable and displays elevated frequency of mitochondrial genome loss [Source:SGD;Acc:S000004514]
#INFO:	BIOGRID NEIGHBOUR:	AKL1	Ser-Thr protein kinase; member (with Ark1p and Prk1p) of the Ark kinase family; involved in endocytosis and actin cytoskeleton organization [Source:SGD;Acc:S000000263]
#INFO:	BIOGRID NEIGHBOUR:	BUD27	Unconventional prefoldin protein involved in translation initiation; required for correct assembly of RNAP I, II, and III in an Rpb5p-dependent manner; shuttles between nucleus and cytoplasm; mutants have inappropriate expression of nutrient sensitive genes due to translational derepression of Gcn4p transcription factor; diploid mutants show random budding; ortholog of human URI/RMP [Source:SGD;A…
#INFO:	BIOGRID NEIGHBOUR:	RSC9	Component of the RSC chromatin remodeling complex; DNA-binding protein involved in the synthesis of rRNA and in transcriptional repression and activation of genes regulated by the Target of Rapamycin (TOR) pathway [Source:SGD;Acc:S000004596]
#INFO:	BIOGRID NEIGHBOUR:	VID30	Central component of GID Complex, involved in FBPase degradation; interacts strongly with Gid8p to serve as a scaffold for other GID Complex subunits; contains SPRY domain and 3 domains that are also found in Gid8p - LisH, CTLH, and CRA; required for association of Vid vesicles and actin patches in vacuole import and degradation pathway; shifts the balance of nitrogen metabolism toward glutamate …
#INFO:	BIOGRID NEIGHBOUR:	FAA4	Long chain fatty acyl-CoA synthetase; activates imported fatty acids with a preference for C12:0-C16:0 chain lengths; functions in long chain fatty acid import; important for survival during stationary phase; localized to lipid particles; involved in sphingolipid-to-glycerolipid metabolism; forms cytoplasmic foci upon DNA replication stress; FAA4 has a paralog, FAA1, that arose from the whole gen…
#INFO:	BIOGRID NEIGHBOUR:	PUF3	Protein of the mitochondrial outer surface; links the Arp2/3 complex with the mitochore during anterograde mitochondrial movement; also binds to and promotes degradation of mRNAs for select nuclear-encoded mitochondrial proteins [Source:SGD;Acc:S000003936]
#INFO:	BIOGRID NEIGHBOUR:	RLF2	Largest subunit (p90) of the Chromatin Assembly Complex (CAF-1); chromatin assembly by CAF-1 is important for multiple processes including silencing at telomeres, mating type loci, and rDNA; maintenance of kinetochore structure; deactivation of the DNA damage checkpoint after DNA repair; chromatin dynamics during transcription; and repression of divergent noncoding transcription [Source:SGD;Acc:S…
#INFO:	BIOGRID NEIGHBOUR:	SCT1	Glycerol 3-phosphate/dihydroxyacetone phosphate sn-1 acyltransferase; dual substrate-specific acyltransferase of the glycerolipid biosynthesis pathway; prefers 16-carbon fatty acids; similar to Gpt2p; gene is constitutively transcribed [Source:SGD;Acc:S000000107]
#INFO:	BIOGRID NEIGHBOUR:	HRT3	Putative SCF-ubiquitin ligase F-box protein; based on both genetic and physical interactions and sequence similarity; identified in association with Cdc53p, Skp1p and Ubi4 in large and small-scale studies [Source:SGD;Acc:S000004087]
#INFO:	BIOGRID NEIGHBOUR:	ADA2	Transcription coactivator; component of the ADA and SAGA transcriptional adaptor/HAT (histone acetyltransferase) complexes [Source:SGD;Acc:S000002856]
#INFO:	BIOGRID NEIGHBOUR:	KRE28	Subunit of a kinetochore-microtubule binding complex; complex bridges centromeric heterochromatin and kinetochore MAPs and motors; required for sister chromatid bi-orientation and kinetochore binding of SAC components; complex also includes Spc105p; modified by sumoylation [Source:SGD;Acc:S000002940]
#INFO:	BIOGRID NEIGHBOUR:	RLP7	Nucleolar protein similar to large ribosomal subunit L7 proteins; constituent of 66S pre-ribosomal particles; plays an essential role in processing of precursors to the large ribosomal subunit RNAs; binds junction of ITS2 and ITS2-proximal stem between the 3' end of 5.8S rRNA and the 5' end of 25S rRNA [Source:SGD;Acc:S000004947]
#INFO:	BIOGRID NEIGHBOUR:	IRC20	E3 ubiquitin ligase and putative helicase; involved in synthesis-dependent strand annealing-mediated homologous recombination; ensures precise end-joining along with Srs2p in the Yku70p/Yku80p/Lig4p-dependent nonhomologous end joining (NHEJ) pathway; localizes to both the mitochondrion and the nucleus; contains a Snf2/Swi2 family ATPase/helicase and a RING finger domain; interacts with Cdc48p and…
#INFO:	BIOGRID NEIGHBOUR:	JLP1	Fe(II)-dependent sulfonate/alpha-ketoglutarate dioxygenase; involved in sulfonate catabolism for use as a sulfur source; contains sequence that resembles a J domain (typified by the E. coli DnaJ protein); induced by sulphur starvation [Source:SGD;Acc:S000003980]
#INFO:	BIOGRID NEIGHBOUR:	RTF1	Subunit of RNAPII-associated chromatin remodeling Paf1 complex; regulates gene expression by directing cotranscriptional histone modification, influences transcription and chromatin structure through several independent functional domains; directly or indirectly regulates DNA-binding properties of Spt15p and relative activities of different TATA elements; involved in transcription elongation as d…
#INFO:	BIOGRID NEIGHBOUR:	ROG3	Alpha-arrestin involved in ubiquitin-dependent endocytosis; contributes to desensitization of agonist-occupied alpha-factor receptor Ste2p by Rsp5p-independent internalization; PPXY motif-mediated binding of the ubiquitin ligase Rsp5p is not required for adaptation; mutation suppresses the temperature sensitivity of an mck1 rim11 double mutant; ROG3 has a paralog, ROD1, that arose from the whole …
#INFO:	BIOGRID NEIGHBOUR:	DDI1	DNA damage-inducible v-SNARE binding protein; role in suppression of protein secretion; may play a role in S-phase checkpoint control; has ubiquitin-associated (UBA), ubiquitin-like (UBL), and retroviral-like proteinase (RVP) domains [Source:SGD;Acc:S000000945]
#INFO:	BIOGRID NEIGHBOUR:	YCK2	Palmitoylated plasma membrane-bound casein kinase I (CK1) isoform; shares redundant functions with Yck1p in morphogenesis, proper septin assembly, endocytic trafficking, and glucose sensing; stabilized by Sod1p binding in the presence of glucose and oxygen, causing glucose repression of respiratory metabolism; YCK2 has a paralog, YCK1, that arose from the whole genome duplication [Source:SGD;Acc:…
#INFO:	BIOGRID NEIGHBOUR:	SLA1	Cytoskeletal protein binding protein; required for assembly of the cortical actin cytoskeleton; interacts with proteins regulating actin dynamics and proteins required for endocytosis; found in the nucleus and cell cortex; has 3 SH3 domains [Source:SGD;Acc:S000000103]
#INFO:	BIOGRID NEIGHBOUR:	JJJ1	Co-chaperone that stimulates the ATPase activity of Ssa1p; required for a late step of ribosome biogenesis; associated with the cytosolic large ribosomal subunit; contains a J-domain; mutation causes defects in fluid-phase endocytosis [Source:SGD;Acc:S000005171]
#INFO:	BIOGRID NEIGHBOUR:	ARP6	Actin-related protein that binds nucleosomes; a component of the SWR1 complex, which exchanges histone variant H2AZ (Htz1p) for chromatin-bound histone H2A [Source:SGD;Acc:S000004075]
#INFO:	BIOGRID NEIGHBOUR:	PAC10	Part of the heteromeric co-chaperone GimC/prefoldin complex; complex promotes efficient protein folding [Source:SGD;Acc:S000003310]
#INFO:	BIOGRID NEIGHBOUR:	TUB1	Alpha-tubulin; associates with beta-tubulin (Tub2p) to form tubulin dimer, which polymerizes to form microtubules; relative distribution to nuclear foci increases upon DNA replication stress; TUB1 has a paralog, TUB3, that arose from the whole genome duplication [Source:SGD;Acc:S000004550]
#INFO:	BIOGRID NEIGHBOUR:	SFC1	Mitochondrial succinate-fumarate transporter; transports succinate into and fumarate out of the mitochondrion; required for ethanol and acetate utilization [Source:SGD;Acc:S000003856]
#INFO:	BIOGRID NEIGHBOUR:	SWP1	Delta subunit of the oligosaccharyl transferase glycoprotein complex; complex is required for N-linked glycosylation of proteins in the endoplasmic reticulum [Source:SGD;Acc:S000004757]
#INFO:	BIOGRID NEIGHBOUR:	MRPL9	Mitochondrial ribosomal protein of the large subunit [Source:SGD;Acc:S000003452]
#INFO:	BIOGRID NEIGHBOUR:	SVP26	Integral membrane protein of the early Golgi apparatus and ER; involved in COP II vesicle transport; may also function to promote retention of proteins in the early Golgi compartment [Source:SGD;Acc:S000001224]
#INFO:	BIOGRID NEIGHBOUR:	DID2	Class E protein of the vacuolar protein-sorting (Vps) pathway; binds Vps4p and directs it to dissociate ESCRT-III complexes; forms a functional and physical complex with Ist1p; human ortholog may be altered in breast tumors [Source:SGD;Acc:S000006435]
#INFO:	BIOGRID NEIGHBOUR:	TEF4	Gamma subunit of translational elongation factor eEF1B; stimulates the binding of aminoacyl-tRNA (AA-tRNA) to ribosomes by releasing eEF1A (Tef1p/Tef2p) from the ribosomal complex [Source:SGD;Acc:S000001564]
#INFO:	BIOGRID NEIGHBOUR:	PRR2	Serine/threonine protein kinase; inhibits pheromone induced signalling downstream of MAPK, possibly at the level of the Ste12p transcription factor; mutant has increased aneuploidy tolerance; PRR2 has a paralog, NPR1, that arose from the whole genome duplication [Source:SGD;Acc:S000002373]
#INFO:	BIOGRID NEIGHBOUR:	TRP3	Indole-3-glycerol-phosphate synthase; forms bifunctional hetero-oligomeric anthranilate synthase:indole-3-glycerol phosphate synthase enzyme complex with Trp2p [Source:SGD;Acc:S000001694]
#INFO:	BIOGRID NEIGHBOUR:	SNZ3	Member of a stationary phase-induced gene family; expressed in the presence of galactose; transcription of SNZ3 is induced prior to diauxic shift, and also in the absence of thiamin in a Thi2p-dependent manner; forms a coregulated gene pair with SNO3 [Source:SGD;Acc:S000001835]
#INFO:	BIOGRID NEIGHBOUR:	HSV2	Phosphatidylinositol 3,5-bisphosphate-binding protein; plays a role in micronucleophagy; belongs to the PROPPIN family of proteins; predicted to fold as a seven-bladed beta-propeller; displays punctate cytoplasmic localization [Source:SGD;Acc:S000003455]
#INFO:	BIOGRID NEIGHBOUR:	PAN1	Part of actin cytoskeleton-regulatory complex Pan1p-Sla1p-End3p; associates with actin patches on cell cortex; promotes protein-protein interactions essential for endocytosis; binds to and activates Arp2/3 complex in vitro; phosphorylation of Thr-1225 is regulated by MAPK Hog1p in response to osmotic stress; previously thought to be a subunit of poly(A) ribonuclease [Source:SGD;Acc:S000001445]
#INFO:	BIOGRID NEIGHBOUR:	KEL3	Cytoplasmic protein of unknown function [Source:SGD;Acc:S000006184]
#INFO:	BIOGRID NEIGHBOUR:	NCA2	Protein that regulates expression of Fo-F1 ATP synthase subunits; involved in the regulation of mitochondrial expression of subunits 6 (Atp6p) and 8 (Atp8p) of the Fo-F1 ATP synthase; functions with Nca3p [Source:SGD;Acc:S000006359]
#INFO:	BIOGRID NEIGHBOUR:	BOI1	Protein implicated in polar growth; functionally redundant with Boi2p; interacts with bud-emergence protein Bem1p; contains an SH3 (src homology 3) domain and a PH (pleckstrin homology) domain; relocalizes from bud neck to cytoplasm upon DNA replication stress; BOI1 has a paralog, BOI2, that arose from the whole genome duplication [Source:SGD;Acc:S000000181]
#INFO:	BIOGRID NEIGHBOUR:	CEP3	Essential kinetochore protein; component of the CBF3 complex that binds the CDEIII region of the centromere; contains an N-terminal Zn2Cys6 type zinc finger domain, a C-terminal acidic domain, and a putative coiled coil dimerization domain [Source:SGD;Acc:S000004778]
#INFO:	BIOGRID NEIGHBOUR:	RAD23	Protein with ubiquitin-like N terminus; subunit of Nuclear Excision Repair Factor 2 (NEF2) with Rad4p that binds damaged DNA; enhances protein deglycosylation activity of Png1p; also involved, with Rad4p, in ubiquitylated protein turnover [Source:SGD;Acc:S000000763]
#INFO:	BIOGRID NEIGHBOUR:	CBF2	Essential kinetochore protein; component of the CBF3 multisubunit complex that binds to the CDEIII region of the centromere; Cbf2p also binds to the CDEII region possibly forming a different multimeric complex, ubiquitinated in vivo; sumoylated in an Mms21p-dependent manner; relative distribution to the spindle pole body decreases upon DNA replication stress [Source:SGD;Acc:S000003372]
#INFO:	BIOGRID NEIGHBOUR:	VPS27	Endosomal protein that forms a complex with Hse1p; required for recycling Golgi proteins, forming lumenal membranes and sorting ubiquitinated proteins destined for degradation; has Ubiquitin Interaction Motifs which bind ubiquitin (Ubi4p) [Source:SGD;Acc:S000005289]
#INFO:	BIOGRID NEIGHBOUR:	MPT5	mRNA-binding protein of the PUF family; binds to the 3' UTR of specific mRNAs, including those involved in mating type switching, cell wall integrity, chronological lifespan, chromatin modification, and spindle pole body architecture; recruits the CCR4-NOT deadenylase complex to mRNAs along with Dhh1p and Dcp1p to promote deadenylation, decapping, and decay; also interacts with the Caf20p transla…
#INFO:	BIOGRID NEIGHBOUR:	PFD1	Subunit of heterohexameric prefoldin; prefoldin binds cytosolic chaperonin and transfers target proteins to it; involved in the biogenesis of actin and of alpha- and gamma-tubulin; prefoldin complex also localizes to chromatin of actively transcribed genes in the nucleus and facilitates transcriptional elongation [Source:SGD;Acc:S000003715]
#INFO:	BIOGRID NEIGHBOUR:	RPN9	Non-ATPase regulatory subunit of the 26S proteasome; similar to putative proteasomal subunits in other species; null mutant is temperature sensitive and exhibits cell cycle and proteasome assembly defects; protein abundance increases in response to DNA replication stress; relocalizes to the cytosol in response to hypoxia [Source:SGD;Acc:S000002835]
#INFO:	BIOGRID NEIGHBOUR:	PAU11	Putative protein of unknown function; member of the seripauperin multigene family encoded mainly in subtelomeric regions; mRNA expression appears to be regulated by SUT1 and UPC2 [Source:SGD;Acc:S000003230]
#INFO:	BIOGRID NEIGHBOUR:	CAP2	Beta subunit of the capping protein heterodimer (Cap1p and Cap2p); capping protein (CP) binds to the barbed ends of actin filaments preventing further polymerization; localized predominantly to cortical actin patches; protein increases in abundance and relocalizes from bud neck to plasma membrane upon DNA replication stress [Source:SGD;Acc:S000001296]
#INFO:	BIOGRID NEIGHBOUR:	DOG1	2-deoxyglucose-6-phosphate phosphatase; member of a family of low molecular weight phosphatases; confers 2-deoxyglucose resistance when overexpressed; DOG1 has a paralog, DOG2, that arose from a single-locus duplication; the last half of DOG1 and DOG2 are subject to gene conversions among S. cerevisiae, S. paradoxus, and S. mikatae [Source:SGD;Acc:S000001086]
#INFO:	BIOGRID NEIGHBOUR:	MAM33	Acidic protein of the mitochondrial matrix; involved in oxidative phosphorylation; related to the human complement receptor gC1q-R [Source:SGD;Acc:S000001332]
#INFO:	BIOGRID NEIGHBOUR:	UBP10	Ubiquitin-specific protease, deubiquitinates Ub-protein moieties; interacts with proteins that function in rRNA production and ribosome biogenesis; stabilizes Rpa190p, the largest subunit of RNAP I, by mediating its deubiquitination; controls PCNA deubiquitylation; may regulate silencing by acting on Sir4p; involved in posttranscriptionally regulating Gap1p and possibly other transporters; locali…
#INFO:	BIOGRID NEIGHBOUR:	LSB3	Protein containing a C-terminal SH3 domain; binds Las17p, which is a homolog of human Wiskott-Aldrich Syndrome protein involved in actin patch assembly and actin polymerization; protein abundance increases in response to DNA replication stress; LSB3 has a paralog, YSC84, that arose from the whole genome duplication [Source:SGD;Acc:S000002968]
#INFO:	BIOGRID NEIGHBOUR:	GPA2	Nucleotide binding alpha subunit of the heterotrimeric G protein; interacts with the receptor Gpr1p, has signaling role in response to nutrients; required for the recruitment of Ras-GTP at the plasma membrane and in the nucleus [Source:SGD;Acc:S000000822]
#INFO:	BIOGRID NEIGHBOUR:	MTW1	Essential component of the MIND kinetochore complex; joins kinetochore subunits contacting DNA to those contacting microtubules; critical to kinetochore assembly; complex consists of Mtw1p Including Nnf1p-Nsl1p-Dsn1p (MIND) [Source:SGD;Acc:S000000032]
#INFO:	BIOGRID NEIGHBOUR:	MGA2	ER membrane protein involved in regulation of OLE1 transcription; inactive ER form dimerizes and one subunit is then activated by ubiquitin/proteasome-dependent processing followed by nuclear targeting; MGA2 has a paralog, SPT23, that arose from the whole genome duplication [Source:SGD;Acc:S000001472]
#INFO:	BIOGRID NEIGHBOUR:	AME1	Essential kinetochore protein associated with microtubules and SPBs; component of the kinetochore sub-complex COMA (Ctf19p, Okp1p, Mcm21p, Ame1p); involved in spindle checkpoint maintenance; orthologous to human centromere constitutive-associated network (CCAN) subunit CENP-U and fission yeast Mis17; relative distribution to the nucleus increases upon DNA replication stress [Source:SGD;Acc:S00000…
#INFO:	BIOGRID NEIGHBOUR:	SBP1	Protein that binds eIF4G and has a role in repression of translation; has an RGG motif; found in cytoplasmic P bodies; binds to mRNAs under glucose starvation stress, most often in the 5' UTR; found associated with small nucleolar RNAs snR10 and snR11; SBP1 has a paralog, RNP1, that arose from the whole genome duplication [Source:SGD;Acc:S000001026]
#INFO:	BIOGRID NEIGHBOUR:	CMR1	DNA-binding protein with preference for UV-damaged DNA; protein sequence contains three WD domains (WD-40 repeat); green fluorescent protein (GFP)-fusion protein localizes to the cytoplasm and nucleus; potential regulatory target of Mbp1p, which binds to the promoter region; co-localizes with Hos2p in nuclear foci in response to DNA damage by MMS [Source:SGD;Acc:S000002315]
#INFO:	BIOGRID NEIGHBOUR:	GOSH:5983	Protein of unknown function; protein-protein interactions suggest a possible role in actin patch formation; YNR065C is not an essential gene [Source:SGD;Acc:S000005348]
#INFO:	BIOGRID NEIGHBOUR:	RPL21A	Ribosomal 60S subunit protein L21A; homologous to mammalian ribosomal protein L21, no bacterial homolog; RPL21A has a paralog, RPL21B, that arose from the whole genome duplication [Source:SGD;Acc:S000000395]
#INFO:	BIOGRID NEIGHBOUR:	GSP1	Ran GTPase; GTP binding protein (mammalian Ranp homolog) involved in the maintenance of nuclear organization, RNA processing and transport; regulated by Srm1p, Rna1p, Yrb1p, Yrb2p, Yrp4p, Yrb30p, Cse1p and Kap95p; GSP1 has a paralog, GSP2, that arose from the whole genome duplication [Source:SGD;Acc:S000004284]
#INFO:	BIOGRID NEIGHBOUR:	ERP5	Protein with similarity to Emp24p and Erv25p; member of the p24 family involved in ER to Golgi transport [Source:SGD;Acc:S000001152]
#INFO:	BIOGRID NEIGHBOUR:	SNX41	Sorting nexin; involved in the retrieval of late-Golgi SNAREs from the post-Golgi endosome to the trans-Golgi network; interacts with Snx4p [Source:SGD;Acc:S000002833]
#INFO:	BIOGRID NEIGHBOUR:	UBP3	Ubiquitin-specific protease involved in transport and osmotic response; interacts with Bre5p to co-regulate anterograde and retrograde transport between the ER and Golgi; involved in transcription elongation in response to osmostress through phosphorylation at Ser695 by Hog1p; inhibitor of gene silencing; cleaves ubiquitin fusions but not polyubiquitin; also has mRNA binding activity; protein abu…
#INFO:	BIOGRID NEIGHBOUR:	UBC9	SUMO-conjugating enzyme involved in the Smt3p conjugation pathway; nuclear protein required for S- and M-phase cyclin degradation and mitotic control; involved in proteolysis mediated by the anaphase-promoting complex cyclosome (APCC) [Source:SGD;Acc:S000002222]
#INFO:	BIOGRID NEIGHBOUR:	LRS4	Nucleolar protein that forms a complex with Csm1p; and then Mam1p at kinetochores during meiosis I to mediate accurate homolog segregation; required for condensin recruitment to the replication fork barrier site and rDNA repeat segregation [Source:SGD;Acc:S000002847]
#INFO:	BIOGRID NEIGHBOUR:	PFS1	Sporulation protein required for prospore membrane formation; required for prospore membrane formation at selected spindle poles; ensures functionality of all four spindle pole bodies during meiosis II; not required for meiotic recombination or meiotic chromosome segregation [Source:SGD;Acc:S000001228]
#INFO:	BIOGRID NEIGHBOUR:	GIN4	Protein kinase involved in bud growth and assembly of the septin ring; proposed to have kinase-dependent and kinase-independent activities; undergoes autophosphorylation; similar to Hsl1p; GIN4 has a paralog, KCC4, that arose from the whole genome duplication [Source:SGD;Acc:S000002915]
#INFO:	BIOGRID NEIGHBOUR:	MET4	Leucine-zipper transcriptional activator; responsible for regulation of sulfur amino acid pathway; requires different combinations of auxiliary factors Cbf1p, Met28p, Met31p and Met32p; feedforward loop exists in the regulation of genes controlled by Met4p and Met32p; can be ubiquitinated by ubiquitin ligase SCF-Met30p, is either degraded or maintained in an inactive state; regulates degradation …
#INFO:	BIOGRID NEIGHBOUR:	RCF1	Cytochrome c oxidase subunit; required for assembly of the Complex III-Complex IV supercomplex, and for assembly of Cox13p and Rcf2p into cytochrome c oxidase; similar to Rcf2p, and either Rcf1p or Rcf2p is required for late-stage assembly of the Cox12p and Cox13p subunits and for cytochrome c oxidase activity; required for growth under hypoxic conditions; member of the hypoxia induced gene famil…
#INFO:	BIOGRID NEIGHBOUR:	CBK1	Serine/threonine protein kinase of the the RAM signaling network; Ndr/LATS family member; binds regulatory subunit Mob2p; involved in regulation of cellular morphogenesis, polarized growth, and septum destruction; phosphorylation by Cbk1p regulates localization and activity of Ace2p transcription factor and Ssd1p translational repressor; Cbk1p activity is regulated by both phosphorylation and spe…
#INFO:	BIOGRID NEIGHBOUR:	SPT21	Protein with a role in transcriptional silencing; required for normal transcription at several loci including HTA2-HTB2 and HHF2-HHT2, but not required at the other histone loci; functionally related to Spt10p; localizes to nuclear foci that become diffuse upon DNA replication stress [Source:SGD;Acc:S000004791]
#INFO:	BIOGRID NEIGHBOUR:	CMS1	Putative subunit of the 90S preribosome processome complex; overexpression rescues supressor mutant of mcm10; null mutant is viable; relocalizes from nucleus to cytoplasm upon DNA replication stress [Source:SGD;Acc:S000003993]
#INFO:	BIOGRID NEIGHBOUR:	ALY2	Alpha arrestin; controls nutrient-mediated intracellular sorting of permease Gap1p; interacts with AP-1 subunit Apl4p; phosphorylated by Npr1p and also by cyclin-CDK complex Pcl7p-Pho85p; promotes endocytosis of plasma membrane proteins; ALY2 has a paralog, ALY1, that arose from the whole genome duplication [Source:SGD;Acc:S000003620]
#INFO:	BIOGRID NEIGHBOUR:	MIM1	Mitochondrial protein required for outer membrane protein import; cooperates with Tom70p to import the subset of proteins with multiple alpha-helical transmembrane segments, including Ugo1p, Tom20p, and others; present in a complex with Mim2p in the outer membrane that may create a local environment to facilitate membrane insertion of substrate proteins; also has a role in assembly of Tom20p into…
#INFO:	BIOGRID NEIGHBOUR:	CPD1	Cyclic nucleotide phosphodiesterase; hydrolyzes ADP-ribose 1'', 2''-cyclic phosphate to ADP-ribose 1''-phosphate; may have a role in tRNA splicing; no detectable phenotype is conferred by null mutation or by overexpression; protein abundance increases in response to DNA replication stress [Source:SGD;Acc:S000003479]
#INFO:	BIOGRID NEIGHBOUR:	RSP5	E3 ubiquitin ligase of NEDD4 family; regulates many cellular processes including MVB sorting, heat shock response, transcription, endocytosis, ribosome stability; mutant tolerates aneuploidy; autoubiquitinates; ubiquitinates Sec23p and Sna3p; deubiquitinated by Ubp2p; activity regulated by SUMO ligase Siz1p, in turn regulates Siz1p SUMO ligase activity; required for efficient Golgi-to-ER traffick…
#INFO:	BIOGRID NEIGHBOUR:	GGA1	Golgi-localized protein with homology to gamma-adaptin; interacts with and regulates Arf1p and Arf2p in a GTP-dependent manner in order to facilitate traffic through the late Golgi; GGA1 has a paralog, GGA2, that arose from the whole genome duplication [Source:SGD;Acc:S000002766]
#INFO:	BIOGRID NEIGHBOUR:	LSB5	Protein of unknown function; binds Las17p, which is a homolog of human Wiskott-Aldrich Syndrome protein involved in actin patch assembly and actin polymerization; may mediate disassembly of the Pan1 complex from the endocytic coat [Source:SGD;Acc:S000000539]
#INFO:	BIOGRID NEIGHBOUR:	YUH1	Ubiquitin C-terminal hydrolase; cleaves ubiquitin-protein fusions to generate monomeric ubiquitin; hydrolyzes the peptide bond at the C-terminus of ubiquitin; also the major processing enzyme for the ubiquitin-like protein Rub1p [Source:SGD;Acc:S000003860]
#INFO:	BIOGRID NEIGHBOUR:	CNN1	Kinetochore protein; associated with the essential kinetochore proteins Nnf1p and Spc24p; phosphorylated by Clb5-Cdk1, Mps1p, Ipl1p and to a lesser extent by Clb2-Cdk1; localizes to the lower region of the Ndc80 complex during anaphase and regulates KMN activity by inhibiting the Mtw1 and Spc105 complexes from binding to the Ndc80 complex; similar to metazoan CENP-T [Source:SGD;Acc:S000001942]
#INFO:	BIOGRID NEIGHBOUR:	ACF4	Protein of unknown function; computational analysis of large-scale protein-protein interaction data suggests a possible role in actin cytoskeleton organization; potential Cdc28p substrate [Source:SGD;Acc:S000003843]
#INFO:	BIOGRID NEIGHBOUR:	COS3	Protein involved in salt resistance; interacts with sodium:hydrogen antiporter Nha1p; member of the DUP380 subfamily of conserved, often subtelomerically-encoded proteins [Source:SGD;Acc:S000004601]
#INFO:	BIOGRID NEIGHBOUR:	KEL1	Protein required for proper cell fusion and cell morphology; functions in a complex with Kel2p to negatively regulate mitotic exit, interacts with Tem1p and Lte1p; localizes to regions of polarized growth; potential Cdc28p substrate; KEL1 has a paralog, KEL2, that arose from the whole genome duplication [Source:SGD;Acc:S000001201]
#INFO:	BIOGRID NEIGHBOUR:	RPA190	RNA polymerase I largest subunit A190 [Source:SGD;Acc:S000005868]
#INFO:	BIOGRID NEIGHBOUR:	GTT1	ER associated glutathione S-transferase capable of homodimerization; expression induced during the diauxic shift and throughout stationary phase; functional overlap with Gtt2p, Grx1p, and Grx2p [Source:SGD;Acc:S000001477]
#INFO:	BIOGRID NEIGHBOUR:	ADK1	Adenylate kinase, required for purine metabolism; localized to the cytoplasm and the mitochondria; lacks cleavable signal sequence; protein abundance increases in response to DNA replication stress [Source:SGD;Acc:S000002634]
#INFO:	BIOGRID NEIGHBOUR:	PLM2	Putative transcription factor, contains Forkhead Associated domain; found associated with chromatin; target of SBF transcription factor; induced in response to DNA damaging agents and deletion of telomerase; PLM2 has a paralog, TOS4, that arose from the whole genome duplication [Source:SGD;Acc:S000002909]
#INFO:	BIOGRID NEIGHBOUR:	PST2	Protein with similarity to a family of flavodoxin-like proteins; induced by oxidative stress in a Yap1p dependent manner; the authentic, non-tagged protein is detected in highly purified mitochondria in high-throughput studies; protein abundance increases in response to DNA replication stress; PST2 has a paralog, RFS1, that arose from the whole genome duplication [Source:SGD;Acc:S000002439]
#INFO:	BIOGRID NEIGHBOUR:	CNM67	Component of the spindle pole body outer plaque; required for spindle orientation and mitotic nuclear migration; CNM67 has a paralog, ADY3, that arose from the whole genome duplication [Source:SGD;Acc:S000005169]
#INFO:	BIOGRID NEIGHBOUR:	MIR1	Mitochondrial phosphate carrier; imports inorganic phosphate into mitochondria; functionally redundant with Pic2p but more abundant than Pic2p under normal conditions; phosphorylated [Source:SGD;Acc:S000003838]
#INFO:	BIOGRID NEIGHBOUR:	GYP1	Cis-golgi GTPase-activating protein (GAP) for yeast Rabs; the Rab family members are Ypt1p (in vivo) and for Ypt1p, Sec4p, Ypt7p, and Ypt51p (in vitro); involved in vesicle docking and fusion [Source:SGD;Acc:S000005596]
#INFO:	BIOGRID NEIGHBOUR:	NRD1	RNA-binding subunit of Nrd1 complex; complex interacts with exosome to mediate 3'-end formation of some mRNAs, snRNAs, snoRNAs, and CUTs; interacts with CTD of RNA pol II large subunit Rpo21p at phosphorylated Ser5 to direct transcription termination of non-polyadenylated transcripts; H3K4 trimethylation of transcribed regions by Set1p enhances recruitment of Nrd1p to those sites; role in regulat…
#INFO:	BIOGRID NEIGHBOUR:	PSH1	E3 ubiquitin ligase targeting centromere-binding protein Cse4p; mediates poyubiquitination and degradation of Cse4p; prevents Cse4p from mislocalizing to euchromatin; ubiquitylation of Cse4p may be antagonized by Scm3p [Source:SGD;Acc:S000005415]
#INFO:	BIOGRID NEIGHBOUR:	BAP2	High-affinity leucine permease; functions as a branched-chain amino acid permease involved in uptake of leucine, isoleucine and valine; contains 12 predicted transmembrane domains; BAP2 has a paralog, BAP3, that arose from the whole genome duplication [Source:SGD;Acc:S000000272]
#INFO:	BIOGRID NEIGHBOUR:	MSA2	Putative transcriptional activator; interacts with G1-specific transcription factor MBF and G1-specific promoters; MSA2 has a paralog, MSA1, that arose from the whole genome duplication [Source:SGD;Acc:S000001785]
#INFO:	BIOGRID NEIGHBOUR:	EMC5	Member of conserved ER transmembrane complex; required for efficient folding of proteins in the ER; null mutant displays induction of the unfolded protein response, and also shows K1 killer toxin resistance; homologous to worm B0334.15/EMC-5, fly CG15168, human MMGT [Source:SGD;Acc:S000001289]
#INFO:	BIOGRID NEIGHBOUR:	HTA1	Histone H2A; core histone protein required for chromatin assembly and chromosome function; one of two nearly identical subtypes (see also HTA2); DNA damage-dependent phosphorylation by Mec1p facilitates DNA repair; acetylated by Nat4p; N-terminally propionylated in vivo [Source:SGD;Acc:S000002633]
#INFO:	BIOGRID NEIGHBOUR:	NIP100	Large subunit of the dynactin complex; dynactin is involved in partitioning the mitotic spindle between mother and daughter cells; putative ortholog of mammalian p150(glued) [Source:SGD;Acc:S000006095]
#INFO:	BIOGRID NEIGHBOUR:	ULP1	Protease that specifically cleaves Smt3p protein conjugates; required for cell cycle progression; associates with nucleoporins and may interact with septin rings during telophase; sequestered to the nucleolus under stress conditions [Source:SGD;Acc:S000005941]
#INFO:	BIOGRID NEIGHBOUR:	RFA1	Subunit of heterotrimeric Replication Protein A (RPA); RPA is a highly conserved single-stranded DNA binding protein involved in DNA replication, repair, and recombination; RPA protects against inappropriate telomere recombination, and upon telomere uncapping, prevents cell proliferation by a checkpoint-independent pathway; role in DNA catenation/decatenation pathway of chromosome disentangling; …
#INFO:	BIOGRID NEIGHBOUR:	GPA1	Subunit of the G protein involved in pheromone response; GTP-binding alpha subunit of the heterotrimeric G protein; negatively regulates the mating pathway by sequestering G(beta)gamma and by triggering an adaptive response; activates Vps34p at the endosome; protein abundance increases in response to DNA replication stress [Source:SGD;Acc:S000001047]
#INFO:	BIOGRID NEIGHBOUR:	GOSH:5086	Putative protein of unknown function; has some characteristics of a transcriptional activator; may be a target of Dbf2p-Mob1p kinase; GFP-fusion protein co-localizes with clathrin-coated vesicles; YML037C is not an essential gene [Source:SGD;Acc:S000004501]
#INFO:	BIOGRID NEIGHBOUR:	SUS1	Component of both the SAGA histone acetylase and TREX-2 complexes; interacts with RNA polymerase II; involved in mRNA export coupled transcription activation and elongation; involved in post-transcriptional tethering of active genes to the nuclear periphery and to non-nascent mRNP [Source:SGD;Acc:S000028510]
#INFO:	BIOGRID NEIGHBOUR:	HSP60	Tetradecameric mitochondrial chaperonin; required for ATP-dependent folding of precursor polypeptides and complex assembly; prevents aggregation and mediates protein refolding after heat shock; role in mtDNA transmission; phosphorylated [Source:SGD;Acc:S000004249]
#INFO:	BIOGRID NEIGHBOUR:	OM45	Mitochondrial outer membrane protein of unknown function; major constituent of the outer membrane, located on the outer (cytosolic) face; protein abundance increases in response to DNA replication stress [Source:SGD;Acc:S000001398]
#INFO:	BIOGRID NEIGHBOUR:	ARB1	ATPase of the ATP-binding cassette (ABC) family; involved in 40S and 60S ribosome biogenesis, has similarity to Gcn20p; shuttles from nucleus to cytoplasm, physically interacts with Tif6p, Lsg1p [Source:SGD;Acc:S000000838]
#INFO:	BIOGRID NEIGHBOUR:	PDI1	Protein disulfide isomerase; multifunctional protein of ER lumen, essential for formation of disulfide bonds in secretory and cell-surface proteins, unscrambles non-native disulfide bonds; key regulator of Ero1p; forms complex with Mnl1p that has exomannosidase activity, processing unfolded protein-bound Man8GlcNAc2 oligosaccharides to Man7GlcNAc2, promoting degradation in unfolded protein respon…
#INFO:	BIOGRID NEIGHBOUR:	EPL1	Subunit of NuA4, an essential histone H4/H2A acetyltransferase complex; conserved region at N-terminus is essential for interaction with the NPC (nucleosome core particle); required for autophagy; homologous to Drosophila Enhancer of Polycomb; coding sequence contains length polymorphisms in different strains [Source:SGD;Acc:S000001870]
#INFO:	BIOGRID NEIGHBOUR:	SCC2	Subunit of cohesin loading factor (Scc2p-Scc4p); a complex required for loading of cohesin complexes onto chromosomes; involved in establishing sister chromatid cohesion during DSB repair via histone H2AX; evolutionarily-conserved adherin; relocalizes to the cytosol in response to hypoxia [Source:SGD;Acc:S000002588]
#INFO:	BIOGRID NEIGHBOUR:	DFG5	Putative mannosidase; essential glycosylphosphatidylinositol (GPI)-anchored membrane protein required for cell wall biogenesis in bud formation, involved in filamentous growth, homologous to Dcw1p [Source:SGD;Acc:S000004851]
#INFO:	BIOGRID NEIGHBOUR:	BNR1	Formin; nucleates the formation of linear actin filaments, involved in cell processes such as budding and mitotic spindle orientation which require the formation of polarized actin cables, functionally redundant with BNI1 [Source:SGD;Acc:S000001421]
#INFO:	BIOGRID NEIGHBOUR:	NAP1	Histone chaperone; involved in histone exchange by removing and replacing histone H2A-H2B dimers or histone variant dimers from assembled nucleosomes; involved in the transport of H2A and H2B histones to the nucleus; required for the regulation of microtubule dynamics during mitosis; interacts with mitotic cyclin Clb2p; controls bud morphogenesis; phosphorylated by CK2; protein abundance increase…
#INFO:	BIOGRID NEIGHBOUR:	SEN15	Subunit of the tRNA splicing endonuclease; tRNA splicing endonuclease is composed of Sen2p, Sen15p, Sen34p, and Sen54p [Source:SGD;Acc:S000004663]
#INFO:	BIOGRID NEIGHBOUR:	KIN82	Putative serine/threonine protein kinase; implicated in the regulation of phospholipid asymmetry through the activation of phospholipid translocases (flippases) Lem3p-Dnf1p/Dnf2p; KIN82 has a paralog, FPK1, that arose from the whole genome duplication [Source:SGD;Acc:S000000687]
#INFO:	BIOGRID NEIGHBOUR:	VMA5	Subunit C of the V1 peripheral membrane domain of V-ATPase; part of the electrogenic proton pump found throughout the endomembrane system; required for the V1 domain to assemble onto the vacuolar membrane; the V1 peripheral membrane domain of vacuolar H+-ATPase (V-ATPase) has eight subunits [Source:SGD;Acc:S000001563]
#INFO:	BIOGRID NEIGHBOUR:	SBA1	Co-chaperone that binds and regulates Hsp90 family chaperones; plays a role in determining prion variants; important for pp60v-src activity in yeast; homologous to the mammalian p23 proteins, and like p23 can regulate telomerase activity; protein abundance increases in response to DNA replication stress [Source:SGD;Acc:S000001600]
#INFO:	BIOGRID NEIGHBOUR:	HXT5	Hexose transporter with moderate affinity for glucose; induced in the presence of non-fermentable carbon sources, induced by a decrease in growth rate, contains an extended N-terminal domain relative to other HXTs; HXT5 has a paralog, HXT3, that arose from the whole genome duplication [Source:SGD;Acc:S000001138]
#INFO:	BIOGRID NEIGHBOUR:	PHS1	Essential 3-hydroxyacyl-CoA dehydratase of the ER membrane; involved in elongation of very long-chain fatty acids; evolutionarily conserved, similar to mammalian PTPLA and PTPLB; involved in sphingolipid biosynthesis and protein trafficking [Source:SGD;Acc:S000003633]
#INFO:	BIOGRID NEIGHBOUR:	MAK10	Non-catalytic subunit of N-terminal acetyltransferase of the NatC type; required for replication of dsRNA virus; expression is glucose-repressible [Source:SGD;Acc:S000000779]
#INFO:	BIOGRID NEIGHBOUR:	HSP42	Small heat shock protein (sHSP) with chaperone activity; forms barrel-shaped oligomers that suppress unfolded protein aggregation; involved in cytoskeleton reorganization after heat shock; protein abundance increases and forms cytoplasmic foci in response to DNA replication stress [Source:SGD;Acc:S000002578]
#INFO:	BIOGRID NEIGHBOUR:	FMP48	Putative protein of unknown function; the authentic, non-tagged protein is detected in highly purified mitochondria in high-throughput studies; induced by treatment with 8-methoxypsoralen and UVA irradiation [Source:SGD;Acc:S000003284]
#INFO:	BIOGRID NEIGHBOUR:	DUF1	Ubiquitin-binding protein of unknown function; contains one WD40 repeat in a beta-propeller fold; green fluorescent protein (GFP)-fusion protein localizes to the cytoplasm; homolog of human WDR48/UAF1, which is involved in regulating the Fanconi anemia pathway; deletion mutant is sensitive to various chemicals including phenanthroline, sanguinarine, and nordihydroguaiaretic acid [Source:SGD;Acc:S…
#INFO:	BIOGRID NEIGHBOUR:	TPK2	cAMP-dependent protein kinase catalytic subunit; promotes vegetative growth in response to nutrients via the Ras-cAMP signaling pathway; partially redundant with Tpk1p and Tpk3p; localizes to P-bodies during stationary phase; relocalizes to the cytosol in response to hypoxia [Source:SGD;Acc:S000006124]
#INFO:	BIOGRID NEIGHBOUR:	SNF1	AMP-activated serine/threonine protein kinase; found in a complex containing Snf4p and members of the Sip1p/Sip2p/Gal83p family; required for transcription of glucose-repressed genes, thermotolerance, sporulation, and peroxisome biogenesis; involved in regulation of the nucleocytoplasmic shuttling of Hxk2p; regulates filamentous growth in response to starvation; SUMOylation by Mms21p inhibits its…
#INFO:	BIOGRID NEIGHBOUR:	BUB3	Kinetochore checkpoint WD40 repeat protein; localizes to kinetochores during prophase and metaphase, delays anaphase in the presence of unattached kinetochores; forms complexes with Mad1p-Bub1p and with Cdc20p, binds Mad2p and Mad3p [Source:SGD;Acc:S000005552]
#INFO:	BIOGRID NEIGHBOUR:	MPM1	Mitochondrial intermembrane space protein of unknown function [Source:SGD;Acc:S000003602]
#INFO:	BIOGRID NEIGHBOUR:	PPZ1	Serine/threonine protein phosphatase Z, isoform of Ppz2p; involved in regulation of potassium transport, which affects osmotic stability, cell cycle progression, and halotolerance [Source:SGD;Acc:S000004478]
#INFO:	BIOGRID NEIGHBOUR:	ITR1	Myo-inositol transporter; member of the sugar transporter superfamily; expression is repressed by inositol and choline via Opi1p and derepressed via Ino2p and Ino4p; relative distribution to the vacuole increases upon DNA replication stress; ITR1 has a paralog, ITR2, that arose from the whole genome duplication [Source:SGD;Acc:S000002905]
#INFO:	BIOGRID NEIGHBOUR:	SNF5	Subunit of the SWI/SNF chromatin remodeling complex; involved in transcriptional regulation; functions interdependently in transcriptional activation with Snf2p and Snf6p; relocates to the cytosol under hypoxic conditions [Source:SGD;Acc:S000000493]
#INFO:	BIOGRID NEIGHBOUR:	IVY1	Phospholipid-binding protein that interacts with both Ypt7p and Vps33p; may partially counteract the action of Vps33p and vice versa, localizes to the rim of the vacuole as cells approach stationary phase [Source:SGD;Acc:S000002637]
#INFO:	BIOGRID NEIGHBOUR:	SPC110	Inner plaque spindle pole body (SPB) component; ortholog of human kendrin; involved in connecting nuclear microtubules to SPB; interacts with Tub4p-complex and calmodulin; phosphorylated by Mps1p in cell cycle-dependent manner [Source:SGD;Acc:S000002764]
#INFO:	BIOGRID NEIGHBOUR:	RRI2	Subunit of the COP9 signalosome (CSN) complex; this complex cleaves the ubiquitin-like protein Nedd8 from SCF ubiquitin ligases; plays a role in the mating pheromone response [Source:SGD;Acc:S000005477]
#INFO:	BIOGRID NEIGHBOUR:	TGL3	Bifunctional triacylglycerol lipase and LPE acyltransferase; major lipid particle-localized triacylglycerol (TAG) lipase; catalyzes acylation of lysophosphatidylethanolamine (LPE), a function which is essential for sporulation; protein level and stability of Tgl3p are markedly reduced in the absence of lipid droplets; required with Tgl4p for timely bud formation [Source:SGD;Acc:S000004930]
#INFO:	BIOGRID NEIGHBOUR:	PEX29	Peroxisomal integral membrane peroxin; involved in the regulation of peroxisomal size, number and distribution; genetic interactions suggest that Pex28p and Pex29p act at steps upstream of those mediated by Pex30p, Pex31p, and Pex32p; forms ER foci upon DNA replication stress [Source:SGD;Acc:S000002887]
#INFO:	BIOGRID NEIGHBOUR:	RPL43A	Ribosomal 60S subunit protein L43B; homologous to mammalian ribosomal protein L37A, no bacterial homolog; RPL43B has a paralog, RPL43A, that arose from the whole genome duplication; protein abundance increases in response to DNA replication stress [Source:SGD;Acc:S000003855]
#INFO:	BIOGRID NEIGHBOUR:	VAM6	Subunit of the HOPS endocytic tethering complex; vacuole membrane protein that functions as a Rab GTPase effector, interacting with both GTP- and GDP-bound conformations of Ypt7p, facilitating tethering and promoting several membrane fusion events at the late endosome and vacuole; required for both membrane and protein trafficking [Source:SGD;Acc:S000002235]
#INFO:	BIOGRID NEIGHBOUR:	PGK1	3-phosphoglycerate kinase; catalyzes transfer of high-energy phosphoryl groups from the acyl phosphate of 1,3-bisphosphoglycerate to ADP to produce ATP; key enzyme in glycolysis and gluconeogenesis [Source:SGD;Acc:S000000605]
#INFO:	BIOGRID NEIGHBOUR:	GOSH:575	Putative protein of unknown function; green fluorescent protein (GFP)-fusion protein colocalizes with clathrin-coated vesicles [Source:SGD;Acc:S000000106]
#INFO:	BIOGRID NEIGHBOUR:	TAF1	TFIID subunit, involved in RNA pol II transcription initiation; possesses in vitro histone acetyltransferase activity but its role in vivo appears to be minor; involved in promoter binding and G1/S progression; relocalizes to the cytosol in response to hypoxia [Source:SGD;Acc:S000003506]
#INFO:	BIOGRID NEIGHBOUR:	CDC3	Component of the septin ring that is required for cytokinesis; septins are GTP-binding proteins that assemble with other septins into rod-like complexes that can associate with other rods to form filament polymers; septin rings at the mother-bud neck act as scaffolds for recruiting factors needed for cell division and as barriers to prevent diffusion of specific proteins between mother and daught…
#INFO:	BIOGRID NEIGHBOUR:	UBP9	Ubiquitin-specific protease that cleaves ubiquitin-protein fusions; UBP9 has a paralog, UBP13, that arose from the whole genome duplication [Source:SGD;Acc:S000000900]
#INFO:	BIOGRID NEIGHBOUR:	RPL4B	Ribosomal 60S subunit protein L4B; homologous to mammalian ribosomal protein L4 and bacterial L4; RPL4B has a paralog, RPL4A, that arose from the whole genome duplication [Source:SGD;Acc:S000002419]
#INFO:	BIOGRID NEIGHBOUR:	SNZ2	Member of a stationary phase-induced gene family; transcription of SNZ2 is induced prior to diauxic shift, and also in the absence of thiamin in a Thi2p-dependent manner; forms a coregulated gene pair with SNO2; interacts with Thi11p [Source:SGD;Acc:S000005277]
#INFO:	BIOGRID NEIGHBOUR:	SEM1	Component of lid subcomplex of 26S proteasome regulatory subunit; involved in mRNA export mediated by TREX-2 complex (Sac3p-Thp1p); assumes different conformations in different contexts, functions as molecular glue stabilizing the Rpn3p/Rpn7p regulatory heterodimer, and tethers it to lid helical bundle; ortholog of human DSS1; protein abundance increases in response to DNA replication stress [Sou…
#INFO:	BIOGRID NEIGHBOUR:	BZZ1	SH3 domain protein implicated in regulating actin polymerization; able to recruit actin polymerization machinery through its SH3 domains; colocalizes with cortical actin patches and Las17p; interacts with type I myosins [Source:SGD;Acc:S000001156]
#INFO:	BIOGRID NEIGHBOUR:	CHC1	Clathrin heavy chain; subunit of the major coat protein involved in intracellular protein transport and endocytosis; the clathrin triskelion is a trimeric molecule composed of three heavy chains that radiate from a vertex and three light chains which bind noncovalently near the vertex of the triskelion; the light chain (CLC1) is thought to regulate function [Source:SGD;Acc:S000003174]
#INFO:	BIOGRID NEIGHBOUR:	PEX5	Peroxisomal membrane signal receptor for peroxisomal matrix proteins; receptor for the C-terminal tripeptide signal sequence (PTS1) of peroxisomal matrix proteins; required for peroxisomal matrix protein import; also proposed to have PTS1-receptor independent functions [Source:SGD;Acc:S000002652]
#INFO:	BIOGRID NEIGHBOUR:	APL5	Delta adaptin-like subunit of the clathrin associated protein complex; functions in transport of alkaline phosphatase to the vacuole via the alternate pathway; suppressor of loss of casein kinase 1 function; the clathrin associated protein complex is also known as AP-3 [Source:SGD;Acc:S000006116]
#INFO:	BIOGRID NEIGHBOUR:	YSW1	Protein required for normal prospore membrane formation; interacts with Gip1p, which is the meiosis-specific regulatory subunit of the Glc7p protein phosphatase; expressed specifically in spores and localizes to the prospore membrane; YSW1 has a paralog, SPO21, that arose from the whole genome duplication [Source:SGD;Acc:S000000352]
#INFO:	BIOGRID NEIGHBOUR:	GLO3	ADP-ribosylation factor GTPase activating protein (ARF GAP); involved in ER-Golgi transport; shares functional similarity with Gcs1p [Source:SGD;Acc:S000000924]
#INFO:	BIOGRID NEIGHBOUR:	YAP6	Basic leucine zipper (bZIP) transcription factor; physically interacts with the Tup1-Cyc8 complex and recruits Tup1p to its targets; overexpression increases sodium and lithium tolerance; computational analysis suggests a role in regulation of expression of genes involved in carbohydrate metabolism; YAP6 has a paralog, CIN5, that arose from the whole genome duplication [Source:SGD;Acc:S000002667]
#INFO:	BIOGRID NEIGHBOUR:	FUN12	Translation initiation factor eIF5B; GTPase that promotes Met-tRNAiMet binding to ribosomes and ribosomal subunit joining; promotes GTP-dependent maturation of 18S rRNA by Nob1p; protein abundance increases in response to DNA replication stress; homolog of bacterial IF2 [Source:SGD;Acc:S000000033]
#INFO:	BIOGRID NEIGHBOUR:	CSE4	Centromere protein that resembles histone H3; associated with promoters, accessible chromatin and RNA polymerase II-bound regions; phosphorylated Cse4p associates with centromeres; required for proper kinetochore function; levels regulated by E3 ubiquitin ligase Psh1p; phosphorylation of Cse4p may destabilize defective kinetochores to promote bi-orientation; ubiquitination of N terminus regulates…
#INFO:	BIOGRID NEIGHBOUR:	YHK8	Presumed antiporter of the major facilitator superfamily; member of the 12-spanner drug:H(+) antiporter DHA1 family; expression of gene is up-regulated in cells exhibiting reduced susceptibility to azoles [Source:SGD;Acc:S000001090]
#INFO:	BIOGRID NEIGHBOUR:	ENV9	Protein proposed to be involved in vacuolar functions; mutant shows defect in CPY processing and defects in vacuolar morphology; has similarity to oxidoreductases, found in lipid particles; required for replication of Brome mosaic virus in S. cerevisiae, a model system for studying replication of positive-strand RNA viruses in their natural hosts [Source:SGD;Acc:S000005772]
#INFO:	BIOGRID NEIGHBOUR:	YET3	Protein of unknown function; YET3 null mutant decreases the level of secreted invertase; homolog of human BAP31 protein; protein abundance increases in response to DNA replication stress [Source:SGD;Acc:S000002230]
#INFO:	BIOGRID NEIGHBOUR:	ATP16	Delta subunit of the central stalk of mitochondrial F1F0 ATP synthase; F1F0 ATP synthase is a large, evolutionarily conserved enzyme complex required for ATP synthesis; F1 translationally regulates ATP6 and ATP8 expression to achieve a balanced output of ATP synthase genes encoded in nucleus and mitochondria; phosphorylated [Source:SGD;Acc:S000002162]
#INFO:	BIOGRID NEIGHBOUR:	YCK1	Palmitoylated plasma membrane-bound casein kinase I (CK1) isoform; shares redundant functions with Yck2p in morphogenesis, proper septin assembly, endocytic trafficking, and glucose sensing; stabilized by Sod1p binding in the presence of glucose and oxygen, causing glucose repression of respiratory metabolism; YCK1 has a paralog, YCK2, that arose from the whole genome duplication [Source:SGD;Acc:…
#INFO:	BIOGRID NEIGHBOUR:	THG1	tRNAHis guanylyltransferase; adds a guanosine residue to the 5' end of tRNAH is after transcription and RNase P cleavage; can also catalyze reverse (3'-5') polymerization with certain substrates in a template-dependent reaction; couples nuclear division and migration to cell budding and cytokinesis; essential enzyme conserved among eukaryotes [Source:SGD;Acc:S000003256]
#INFO:	BIOGRID NEIGHBOUR:	CKA2	Alpha' catalytic subunit of casein kinase 2 (CK2); CK2 is a Ser/Thr protein kinase with roles in cell growth and proliferation; CK2, comprised of CKA1, CKA2, CKB1 and CKB2, has many substrates including transcription factors and all RNA polymerases; protein abundance increases in response to DNA replication stress; regulates Fkh1p-mediated donor preference during mating-type switching [Source:SGD…
#INFO:	BIOGRID NEIGHBOUR:	PTH2	One of two mitochondrially-localized peptidyl-tRNA hydrolases; negatively regulates the ubiquitin-proteasome pathway via interactions with ubiquitin-like ubiquitin-associated proteins; dispensable for cell growth; see also PTH1 [Source:SGD;Acc:S000000153]
#INFO:	BIOGRID NEIGHBOUR:	EPO1	Protein involved in septin-ER tethering; interacts with ER membrane protein, Scs2p, and Shs1p, a septin ring component, at bud neck to create ER diffusion barrier; GFP-fusion protein localizes to the cell periphery, cytoplasm, bud, and bud neck; interacts with Crm1p in two-hybrid assay; YMR124W has a paralog, YLR031W, that arose from the whole genome duplication [Source:SGD;Acc:S000004731]
#INFO:	BIOGRID NEIGHBOUR:	AGP1	Low-affinity amino acid permease with broad substrate range; involved in uptake of asparagine, glutamine, and other amino acids; expression regulated by SPS plasma membrane amino acid sensor system (Ssy1p-Ptr3p-Ssy5p); AGP1 has a paralog, GNP1, that arose from the whole genome duplication [Source:SGD;Acc:S000000530]
#INFO:	BIOGRID NEIGHBOUR:	RPC31	RNA polymerase III subunit C31 [Source:SGD;Acc:S000005095]
#INFO:	BIOGRID NEIGHBOUR:	VFA1	Protein that interacts with Vps4p and has a role in vacuolar sorting; stimulates the ATPase activity of Vps4; localizes to endosomes in a Vps4-dependent manner; overexpression causes canavanine sensitivity and confers a partial class D vacuole morphology [Source:SGD;Acc:S000000930]
#INFO:	BIOGRID NEIGHBOUR:	RPC37	RNA polymerase III subunit C37 [Source:SGD;Acc:S000001733]
#INFO:	BIOGRID NEIGHBOUR:	PRM9	Pheromone-regulated protein; contains 3 predicted transmembrane segments and an FF sequence, a motif involved in COPII binding; member of DUP240 gene family; PRM9 has a paralog, PRM8, that arose from a segmental duplication [Source:SGD;Acc:S000000078]
#INFO:	BIOGRID NEIGHBOUR:	ARP5	Nuclear actin-related protein involved in chromatin remodeling; component of chromatin-remodeling enzyme complexes; promotes nucleosome shifts in the 3 prime direction [Source:SGD;Acc:S000005004]
#INFO:	BIOGRID NEIGHBOUR:	PRO2	Gamma-glutamyl phosphate reductase; catalyzes the second step in proline biosynthesis [Source:SGD;Acc:S000005850]
#INFO:	BIOGRID NEIGHBOUR:	APM2	Protein of unknown function; homologous to the medium chain of mammalian clathrin-associated protein complex; involved in vesicular transport [Source:SGD;Acc:S000001011]
#INFO:	BIOGRID NEIGHBOUR:	LEU3	Zinc-knuckle transcription factor, repressor and activator; regulates genes involved in branched chain amino acid biosynthesis and ammonia assimilation; acts as a repressor in leucine-replete conditions and as an activator in the presence of alpha-isopropylmalate, an intermediate in leucine biosynthesis that accumulates during leucine starvation [Source:SGD;Acc:S000004443]
#INFO:	BIOGRID NEIGHBOUR:	DSK2	Nuclear-enriched ubiquitin-like polyubiquitin-binding protein; required for spindle pole body (SPB) duplication and for transit through the G2/M phase of the cell cycle; involved in proteolysis; interacts with the proteasome; protein abundance increases in response to DNA replication stress [Source:SGD;Acc:S000004889]
#INFO:	BIOGRID NEIGHBOUR:	RPL20B	Ribosomal 60S subunit protein L20A; homologous to mammalian ribosomal protein L18A, no bacterial homolog; RPL20A has a paralog, RPL20B, that arose from the whole genome duplication [Source:SGD;Acc:S000004855]
#INFO:	BIOGRID NEIGHBOUR:	VAM7	Vacuolar SNARE protein; functions with Vam3p in vacuolar protein trafficking; has an N-terminal PX domain (phosphoinositide-binding module) that binds PtdIns-3-P and mediates membrane binding; SNAP-25 homolog; protein abundance increases in response to DNA replication stress [Source:SGD;Acc:S000003180]
#INFO:	BIOGRID NEIGHBOUR:	MDV1	Peripheral protein of cytosolic face of mitochondrial outer membrane; required for mitochondrial fission; interacts with Fis1p and with the dynamin-related GTPase Dnm1p; contains WD repeats; MDV1 has a paralog, CAF4, that arose from the whole genome duplication [Source:SGD;Acc:S000003648]
#INFO:	BIOGRID NEIGHBOUR:	PDC1	Major of three pyruvate decarboxylase isozymes; key enzyme in alcoholic fermentation; decarboxylates pyruvate to acetaldehyde; involved in amino acid catabolism; subject to glucose-, ethanol-, and autoregulation; activated by phosphorylation in response to glucose levels; N-terminally propionylated in vivo [Source:SGD;Acc:S000004034]
#INFO:	BIOGRID NEIGHBOUR:	TUP1	General repressor of transcription; forms complex with Cyc8p, involved in the establishment of repressive chromatin structure through interactions with histones H3 and H4, appears to enhance expression of some genes [Source:SGD;Acc:S000000680]
#INFO:	BIOGRID NEIGHBOUR:	ARP2	Essential component of the Arp2/3 complex; Arp2/3 is a highly conserved actin nucleation center required for the motility and integrity of actin patches; involved in endocytosis and membrane growth and polarity; required for efficient Golgi-to-ER trafficking in COPI mutants [Source:SGD;Acc:S000002187]
#INFO:	BIOGRID NEIGHBOUR:	QCR2	Subunit 2 of ubiquinol cytochrome-c reductase (Complex III); Complex III is a component of the mitochondrial inner membrane electron transport chain; phosphorylated; transcription is regulated by Hap1p, Hap2p/Hap3p, and heme [Source:SGD;Acc:S000006395]
#INFO:	BIOGRID NEIGHBOUR:	BOS1	v-SNARE (vesicle specific SNAP receptor); localized to the endoplasmic reticulum membrane and necessary for vesicular transport from the ER to the Golgi [Source:SGD;Acc:S000004068]
#INFO:	BIOGRID NEIGHBOUR:	MPS2	Essential membrane protein localized at nuclear envelope and SPBs; required for insertion of the newly duplicated spindle pole body into the nuclear envelope; potentially phosphorylated by Cdc28p; MPS2 has a paralog, CSM4, that arose from the whole genome duplication [Source:SGD;Acc:S000003043]
#INFO:	BIOGRID NEIGHBOUR:	AUS1	Plasma membrane sterol transporter of the ATP-binding cassette family; required, along with Pdr11p, for uptake of exogenous sterols and their incorporation into the plasma membrane; activity is stimulated by phosphatidylserine; sterol uptake is required for anaerobic growth because sterol biosynthesis requires oxygen; AUS1 has a paralog, PDR11, that arose from the whole genome duplication [Source…
#INFO:	BIOGRID NEIGHBOUR:	MEP1	Ammonium permease; belongs to a ubiquitous family of cytoplasmic membrane proteins that transport only ammonium (NH4+); expression is under the nitrogen catabolite repression regulation; MEP1 has a paralog, MEP3, that arose from the whole genome duplication [Source:SGD;Acc:S000003353]
#INFO:	BIOGRID NEIGHBOUR:	EHT1	Acyl-coenzymeA:ethanol O-acyltransferase; plays a minor role in medium-chain fatty acid ethyl ester biosynthesis; possesses short-chain esterase activity; localizes to lipid particles and the mitochondrial outer membrane; EHT1 has a paralog, EEB1, that arose from the whole genome duplication [Source:SGD;Acc:S000000381]
#INFO:	BIOGRID NEIGHBOUR:	SSN2	Subunit of the RNA polymerase II mediator complex; associates with core polymerase subunits to form the RNA polymerase II holoenzyme; required for stable association of Srb10p-Srb11p kinase; essential for transcriptional regulation [Source:SGD;Acc:S000002851]
#INFO:	BIOGRID NEIGHBOUR:	STI1	Hsp90 cochaperone; interacts with the Ssa group of the cytosolic Hsp70 chaperones and activates Ssa1p ATPase activity; interacts with Hsp90 chaperones and inhibits their ATPase activity; homolog of mammalian Hop [Source:SGD;Acc:S000005553]
#INFO:	BIOGRID NEIGHBOUR:	CLB6	B-type cyclin involved in DNA replication during S phase; activates Cdc28p to promote initiation of DNA synthesis; functions in formation of mitotic spindles along with Clb3p and Clb4p; most abundant during late G1; CLB6 has a paralog, CLB5, that arose from the whole genome duplication [Source:SGD;Acc:S000003341]
#INFO:	BIOGRID NEIGHBOUR:	CRM1	Major karyopherin; involved in export of proteins, RNAs, and ribosomal subunits from the nucleus; exportin [Source:SGD;Acc:S000003450]
#INFO:	BIOGRID NEIGHBOUR:	PDS1	Securin; inhibits anaphase by binding separin Esp1p; blocks cyclin destruction and mitotic exit, essential for meiotic progression and mitotic cell cycle arrest; localization is cell-cycle dependent and regulated by Cdc28p phosphorylation [Source:SGD;Acc:S000002520]
#INFO:	BIOGRID NEIGHBOUR:	SHE1	Mitotic spindle protein; interacts with components of the Dam1 (DASH) complex, its effector Sli15p, and microtubule-associated protein Bim1p; also localizes to nuclear microtubules and to the bud neck in a ring-shaped structure; inhibits dynein function [Source:SGD;Acc:S000000127]
#INFO:	BIOGRID NEIGHBOUR:	SEC2	Guanyl-nucleotide exchange factor for the small G-protein Sec4p; essential for post-Golgi vesicle transport and for autophagy; associates with the exocyst, via exocyst subunit Sec15p, on secretory vesicles [Source:SGD;Acc:S000005216]
#INFO:	BIOGRID NEIGHBOUR:	GAL11	Subunit of the RNA polymerase II mediator complex; associates with core polymerase subunits to form the RNA polymerase II holoenzyme; affects transcription by acting as target of activators and repressors; forms part of the tail domain of mediator [Source:SGD;Acc:S000005411]
#INFO:	BIOGRID NEIGHBOUR:	BIK1	Microtubule-associated protein; component of the interface between microtubules and kinetochore, involved in sister chromatid separation; essential in polyploid cells but not in haploid or diploid cells; ortholog of mammalian CLIP-170 [Source:SGD;Acc:S000000534]
#INFO:	BIOGRID NEIGHBOUR:	HEK2	RNA binding protein involved in asymmetric localization of ASH1 mRNA; represses translation of ASH1 mRNA, an effect reversed by Yck1p-dependent phosphoryation; regulates telomere position effect and length; similarity to hnRNP-K [Source:SGD;Acc:S000000128]
#INFO:	BIOGRID NEIGHBOUR:	ELO2	Fatty acid elongase, involved in sphingolipid biosynthesis; acts on fatty acids of up to 24 carbons in length; mutations have regulatory effects on 1,3-beta-glucan synthase, vacuolar ATPase, and the secretory pathway; ELO2 has a paralog, ELO1, that arose from the whole genome duplication [Source:SGD;Acc:S000000630]
#INFO:	BIOGRID NEIGHBOUR:	EMP24	Component of the p24 complex; role in misfolded protein quality control; binds to GPI anchor proteins and mediates their efficient transport from the ER to the Golgi; integral membrane protein that associates with endoplasmic reticulum-derived COPII-coated vesicles [Source:SGD;Acc:S000003168]
#INFO:	BIOGRID NEIGHBOUR:	EBP2	Required for 25S rRNA maturation and 60S ribosomal subunit assembly; localizes to the nucleolus and in foci along nuclear periphery; constituent of 66S pre-ribosomal particles; cooperates with Rrs1p and Mps3p to mediate telomere clustering by binding Sir4p, but is not involved in telomere tethering [Source:SGD;Acc:S000001655]
#INFO:	BIOGRID NEIGHBOUR:	DHH1	Cytoplasmic DExD/H-box helicase, stimulates mRNA decapping; coordinates distinct steps in mRNA function and decay, interacts with both the decapping and deadenylase complexes, role in translational repression, mRNA decay, and processing body dynamics; may have a role in mRNA export; C-terminus of Dhh1p interacts with Ngr1p and promotes POR1, but not EDC1 mRNA decay; forms cytoplasmic foci upon DN…
#INFO:	BIOGRID NEIGHBOUR:	EAF1	Component of the NuA4 histone acetyltransferase complex; acts as a platform for assembly of NuA4 subunits into the native complex; required for initiation of pre-meiotic DNA replication, likely due to its requirement for expression of IME1 [Source:SGD;Acc:S000002767]
#INFO:	BIOGRID NEIGHBOUR:	MSH1	DNA-binding protein of the mitochondria; involved in repair of mitochondrial DNA; has ATPase activity and binds to DNA mismatches; has homology to E. coli MutS; transcription is induced during meiosis [Source:SGD;Acc:S000001162]
#INFO:	BIOGRID NEIGHBOUR:	UBX5	UBX domain-containing protein that interacts with Cdc48p; ubiquitin regulatory X is also known as UBX [Source:SGD;Acc:S000002738]
#INFO:	BIOGRID NEIGHBOUR:	CDC34	Ubiquitin-conjugating enzyme (E2); catalytic subunit of SCF ubiquitin-protein ligase complex (together with Skp1p, Rbx1p, Cdc53p, and an F-box protein) that regulates cell cycle progression by targeting key substrates for degradation; protein abundance increases in response to DNA replication stress [Source:SGD;Acc:S000002461]
#INFO:	BIOGRID NEIGHBOUR:	CDC73	Component of the Paf1p complex; binds to and modulates the activity of RNA polymerases I and II; required for expression of certain genes, modification of some histones, and telomere maintenance; involved in transcription elongation as demonstrated by the G-less-based run-on (GLRO) assay; protein abundance increases in response to DNA replication stress; human homologue, parafibromin, is a tumour…
#INFO:	BIOGRID NEIGHBOUR:	PDR5	Plasma membrane ATP-binding cassette (ABC) transporter; multidrug transporter actively regulated by Pdr1p; also involved in steroid transport, cation resistance, and cellular detoxification during exponential growth; PDR5 has a paralog, PDR15, that arose from the whole genome duplication [Source:SGD;Acc:S000005679]
#INFO:	BIOGRID NEIGHBOUR:	DIG1	MAP kinase-responsive inhibitor of the Ste12p transcription factor; involved in the regulation of mating-specific genes and the invasive growth pathway; related regulators Dig1p and Dig2p bind to Ste12p; DIG1 has a paralog, DIG2, that arose from the whole genome duplication [Source:SGD;Acc:S000005970]
#INFO:	BIOGRID NEIGHBOUR:	SHO1	Transmembrane osmosensor for filamentous growth and HOG pathways; involved in activation of the Cdc42p- and MAP kinase-dependent filamentous growth pathway and the high-osmolarity glycerol (HOG) response pathway; phosphorylated by Hog1p; interacts with Pbs2p, Msb2p, Hkr1p, and Ste11p [Source:SGD;Acc:S000000920]
#INFO:	BIOGRID NEIGHBOUR:	ARP8	Nuclear actin-related protein involved in chromatin remodeling; component of chromatin-remodeling enzyme complexes; has mRNA binding activity [Source:SGD;Acc:S000005667]
#INFO:	BIOGRID NEIGHBOUR:	GET3	Guanine nucleotide exchange factor for Gpa1p; amplifies G protein signaling; functions as a chaperone under ATP-depleted oxidative stress conditions; subunit of the GET complex, which is involved in ATP dependent Golgi to ER trafficking and insertion of tail-anchored (TA) proteins into the ER membrane under non-stress conditions; has low-level ATPase activity; protein abundance increases in respo…
#INFO:	BIOGRID NEIGHBOUR:	GPH1	Glycogen phosphorylase required for the mobilization of glycogen; non-essential; regulated by cyclic AMP-mediated phosphorylation; expression is regulated by stress-response elements and by the HOG MAP kinase pathway [Source:SGD;Acc:S000006364]
#INFO:	BIOGRID NEIGHBOUR:	GOSH:4217	Putative protein of unknown function; has similarity to a human minor histocompatibility antigen and signal peptide peptidases; YKL100C is not an essential gene [Source:SGD;Acc:S000001583]
#INFO:	BIOGRID NEIGHBOUR:	YET1	Endoplasmic reticulum transmembrane protein; may interact with ribosomes, based on co-purification experiments; homolog of human BAP31 protein; YET1 has a paralog, YET2, that arose from the whole genome duplication [Source:SGD;Acc:S000001548]
#INFO:	BIOGRID NEIGHBOUR:	UBC6	Ubiquitin-conjugating enzyme involved in ERAD; located at the cytosolic side of the ER membrane; tail region contains a transmembrane segment at the C-terminus; substrate of the ubiquitin-proteasome pathway; ER-associated protein degradation is also known as ERAD [Source:SGD;Acc:S000000902]
#INFO:	BIOGRID NEIGHBOUR:	LIF1	Component of the DNA ligase IV complex; this complex mediates nonhomologous end joining in DNA double-strand break repair; physically interacts with Dnl4p and Nej1p; homologous to mammalian XRCC4 protein [Source:SGD;Acc:S000003058]
#INFO:	BIOGRID NEIGHBOUR:	MBP1	Transcription factor; involved in regulation of cell cycle progression from G1 to S phase, forms a complex with Swi6p that binds to MluI cell cycle box regulatory element in promoters of DNA synthesis genes [Source:SGD;Acc:S000002214]
#INFO:	BIOGRID NEIGHBOUR:	RGC1	Pleckstrin homology domain containing protein; proposed to function as a glycerol channel activator; green fluorescent protein (GFP)-fusion protein localizes to the cytoplasm; RGC1 has a paralog, ASK10, that arose from the whole genome duplication [Source:SGD;Acc:S000006319]
#INFO:	BIOGRID NEIGHBOUR:	FUN19	Non-essential protein of unknown function; expression induced in response to heat stress; FUN19 has a paralog, YOR338W, that arose from the whole genome duplication [Source:SGD;Acc:S000002134]
#INFO:	BIOGRID NEIGHBOUR:	MSH2	Protein that binds to DNA mismatches; forms heterodimers with Msh3p and Msh6p that bind to DNA mismatches to initiate the mismatch repair process; contains a Walker ATP-binding motif required for repair activity and involved in interstrand cross-link repair; Msh2p-Msh6p binds to and hydrolyzes ATP [Source:SGD;Acc:S000005450]
#INFO:	BIOGRID NEIGHBOUR:	GOSH:2836	Retrotransposon TYA Gag gene co-transcribed with TYB Pol; translated as TYA or TYA-TYB polyprotein; Gag is a nucleocapsid protein that is the structural constituent of virus-like particles (VLPs); similar to retroviral Gag [Source:SGD;Acc:S000007405]
#INFO:	BIOGRID NEIGHBOUR:	AFT1	Transcription factor involved in iron utilization and homeostasis; binds consensus site PyPuCACCCPu and activates transcription in response to changes in iron availability; in iron-replete conditions localization is regulated by Grx3p, Grx4p, and Fra2p, and promoter binding is negatively regulated via Grx3p-Grx4p binding; AFT1 has a paralog, AFT2, that arose from the whole genome duplication; rel…
#INFO:	BIOGRID NEIGHBOUR:	RQC1	Component of the ribosome quality control complex (RQC); RQC (Rqc1p-Rkr1p-Tae2p-Cdc48p-Npl4p-Ufd1p) is a ribosome-bound complex required for the degradation of polypeptides arising from stalled translation; required along with Rkr1p for recruitment of the Cdc48p-Npl4p-Ufd1p AAA ATPase complex to the RQC [Source:SGD;Acc:S000002741]
#INFO:	BIOGRID NEIGHBOUR:	MMS22	Subunit of E3 ubiquitin ligase complex involved in replication repair; stabilizes protein components of the replication fork, such as the fork-pausing complex and leading strand polymerase, preventing fork collapse and promoting efficient recovery during replication stress; required for accurate meiotic chromosome segregation [Source:SGD;Acc:S000004312]
#INFO:	BIOGRID NEIGHBOUR:	MIC10	Conserved component of the MICOS complex; MICOS (formerly MINOS or MitOS) is a mitochondrial inner membrane complex that extends into the intermembrane space and has a role in the maintenance of crista junctions, inner membrane architecture, and formation of contact sites to the outer membrane; ortholog of human MINOS1 [Source:SGD;Acc:S000007547]
#INFO:	BIOGRID NEIGHBOUR:	YHM2	Citrate and oxoglutarate carrier protein; exports citrate from and imports oxoglutarate into the mitochondrion, causing net export of NADPH reducing equivalents; also associates with mt nucleoids and has a role in replication and segregation of the mt genome [Source:SGD;Acc:S000004854]
#INFO:	BIOGRID NEIGHBOUR:	CDC4	F-box protein required for both the G1/S and G2/M phase transitions; modular substrate specificity factor which associates with core SCF (Cdc53p, Skp1p and Hrt1p/Rbx1p) to form the SCFCdc4 complex; SCFCdc4 acts as a ubiquitin-protein ligase directing ubiquitination of cyclin-dependent kinase (CDK) phosphorylated substrates, such as: Sic1p, Far1p, Cdc6p, Clb6p, and Cln3p [Source:SGD;Acc:S000001885]
#INFO:	BIOGRID NEIGHBOUR:	OSW5	Protein of unknown function with possible role in spore wall assembly; predicted to contain an N-terminal transmembrane domain; osw5 null mutant spores exhibit increased spore wall permeability and sensitivity to beta-glucanase digestion [Source:SGD;Acc:S000004756]
#INFO:	BIOGRID NEIGHBOUR:	SSO1	Plasma membrane t-SNARE; involved in fusion of secretory vesicles at the plasma membrane and in vesicle fusion during sporulation; forms a complex with Sec9p that binds v-SNARE Snc2p; syntaxin homolog; functionally redundant with Sso2p; SSO1 has a paralog, SSO2, that arose from the whole genome duplication [Source:SGD;Acc:S000006153]
#INFO:	BIOGRID NEIGHBOUR:	EAF7	Subunit of the NuA4 histone acetyltransferase complex; NuA4 acetylates the N-terminal tails of histones H4 and H2A [Source:SGD;Acc:S000005080]
#INFO:	BIOGRID NEIGHBOUR:	ENT5	Protein containing an N-terminal epsin-like domain; involved in clathrin recruitment and traffic between the Golgi and endosomes; associates with the clathrin adaptor Gga2p, clathrin adaptor complex AP-1, and clathrin [Source:SGD;Acc:S000002560]
#INFO:	BIOGRID NEIGHBOUR:	SWI3	Subunit of the SWI/SNF chromatin remodeling complex; SWI/SNF regulates transcription by remodeling chromosomes; contains SANT domain that is required for SWI/SNF assembly; is essential for displacement of histone H2A-H2B dimers during ATP-dependent remodeling; required for transcription of many genes, including ADH1, ADH2, GAL1, HO, INO1 and SUC2; relocates to the cytosol under hypoxic conditions…
#INFO:	BIOGRID NEIGHBOUR:	EGT2	Glycosylphosphatidylinositol (GPI)-anchored cell wall endoglucanase; required for proper cell separation after cytokinesis; expression is activated by Swi5p and tightly regulated in a cell cycle-dependent manner [Source:SGD;Acc:S000005271]
#INFO:	BIOGRID NEIGHBOUR:	CHS5	Component of the exomer complex; exomer also contains Csh6p, Bch1p, Bch2p, and Bud7p and is involved in export of selected proteins, such as chitin synthase Chs3p, from the Golgi to the plasma membrane; Chs5p is the only protein with a BRCT domain that is not localized to the nucleus [Source:SGD;Acc:S000004322]
#INFO:	BIOGRID NEIGHBOUR:	GOSH:623	3'-->5' exonuclease and endonuclease with a possible role in apoptosis; has similarity to mammalian and C. elegans apoptotic nucleases [Source:SGD;Acc:S000000151]
#INFO:	BIOGRID NEIGHBOUR:	RML2	Mitochondrial ribosomal protein of the large subunit (L2); has similarity to E. coli L2 ribosomal protein; mutant allele (fat21) causes inability to utilize oleate, and induce oleic acid oxidation; may interfere with activity of the Adr1p transcription factor [Source:SGD;Acc:S000000776]
#INFO:	BIOGRID NEIGHBOUR:	RPB3	RNA polymerase II third largest subunit B44; part of central core; similar to prokaryotic alpha subunit [Source:SGD;Acc:S000001283]
#INFO:	BIOGRID NEIGHBOUR:	ECM13	Non-essential protein of unknown function; induced by treatment with 8-methoxypsoralen and UVA irradiation; ECM13 has a paralog, YJR115W, that arose from the whole genome duplication [Source:SGD;Acc:S000000139]
#INFO:	BIOGRID NEIGHBOUR:	SNX4	Sorting nexin; involved in retrieval of late-Golgi SNAREs from post-Golgi endosomes to the trans-Golgi network and in cytoplasm to vacuole transport; contains a PX phosphoinositide-binding domain; forms complexes with Snx41p and with Atg20p [Source:SGD;Acc:S000003573]
#INFO:	BIOGRID NEIGHBOUR:	TFC4	Subunit of RNA polymerase III transcription initiation factor complex; one of six subunits of RNA polymerase III transcription initiation factor complex (TFIIIC); part of the TauA domain of TFIIIC that binds BoxA DNA promoter sites of tRNA and similar genes; has TPR motifs; human homolog is TFIIIC-102 [Source:SGD;Acc:S000003279]
#INFO:	BIOGRID NEIGHBOUR:	ARC40	Subunit of the ARP2/3 complex; ARP2/3 is required for the motility and integrity of cortical actin patches [Source:SGD;Acc:S000000438]
#INFO:	BIOGRID NEIGHBOUR:	LYS9	Saccharopine dehydrogenase (NADP+, L-glutamate-forming); catalyzes the formation of saccharopine from alpha-aminoadipate 6-semialdehyde, the seventh step in lysine biosynthesis pathway; exhibits genetic and physical interactions with TRM112 [Source:SGD;Acc:S000005333]
#INFO:	BIOGRID NEIGHBOUR:	AQR1	Plasma membrane transporter of the major facilitator superfamily; member of the 12-spanner drug:H(+) antiporter DHA1 family; confers resistance to short-chain monocarboxylic acids and quinidine; involved in the excretion of excess amino acids; AQR1 has a paralog, QDR1, that arose from the whole genome duplication; relocalizes from plasma membrane to cytoplasm upon DNA replication stress [Source:S…
#INFO:	BIOGRID NEIGHBOUR:	OYE2	Conserved NADPH oxidoreductase containing flavin mononucleotide (FMN); responsible for geraniol reduction into citronellol during fermentation; homologous to Oye3p with different ligand binding and catalytic properties; may be involved in sterol metabolism, oxidative stress response, and programmed cell death; protein abundance increases in response to DNA replication stress [Source:SGD;Acc:S0000…
#INFO:	BIOGRID NEIGHBOUR:	SRS2	DNA helicase and DNA-dependent ATPase; involved in DNA repair and checkpoint recovery, needed for proper timing of commitment to meiotic recombination and transition from Meiosis I to II; blocks trinucleotide repeat expansion; affects genome stability; disassembles Rad51p nucleoprotein filaments during meiotic recombination; functional homolog of human RTEL1 [Source:SGD;Acc:S000003628]
#INFO:	BIOGRID NEIGHBOUR:	SPP382	Essential protein that forms a dimer with Ntr2p; also forms a trimer, with Ntr2p and Prp43p, that is involved in spliceosome disassembly; found also in a multisubunit complex with the splicing factor Clf1p; suppressor of prp38-1 mutation [Source:SGD;Acc:S000004416]
#INFO:	BIOGRID NEIGHBOUR:	PEX17	Membrane peroxin of the peroxisomal importomer complex; complex facilitates the import of peroxisomal matrix proteins; required for peroxisome biogenesis [Source:SGD;Acc:S000005158]
#INFO:	BIOGRID NEIGHBOUR:	RRI1	Catalytic subunit of the COP9 signalosome (CSN) complex; acts as an isopeptidase in cleaving the ubiquitin-like protein Nedd8 from SCF ubiquitin ligases; metalloendopeptidase involved in the adaptation to pheromone signaling [Source:SGD;Acc:S000002375]
#INFO:	BIOGRID NEIGHBOUR:	UBA1	Ubiquitin activating enzyme (E1); involved in ubiquitin-mediated protein degradation and essential for viability; protein abundance increases in response to DNA replication stress [Source:SGD;Acc:S000001693]
#INFO:	BIOGRID NEIGHBOUR:	UBR2	Cytoplasmic ubiquitin-protein ligase (E3); required for ubiquitylation of Rpn4p; mediates formation of a Mub1p-Ubr2p-Rad6p complex [Source:SGD;Acc:S000004014]
#INFO:	BIOGRID NEIGHBOUR:	GAL10	UDP-glucose-4-epimerase; catalyzes the interconversion of UDP-galactose and UDP-D-glucose in galactose metabolism; also catalyzes the conversion of alpha-D-glucose or alpha-D-galactose to their beta-anomers [Source:SGD;Acc:S000000223]
#INFO:	BIOGRID NEIGHBOUR:	RPT1	ATPase of the 19S regulatory particle of the 26S proteasome; one of six ATPases of the regulatory particle; involved in the degradation of ubiquitinated substrates; required for optimal CDC20 transcription; interacts with Rpn12p and Ubr1p; mutant has aneuploidy tolerance [Source:SGD;Acc:S000001628]
#INFO:	BIOGRID NEIGHBOUR:	NOP53	Nucleolar protein; involved in biogenesis of the 60S subunit of the ribosome; interacts with rRNA processing factors Cbf5p and Nop2p and with the nucleolar proteins Nop17p and Nip7p; null mutant is viable but growth is severely impaired [Source:SGD;Acc:S000006067]
#INFO:	BIOGRID NEIGHBOUR:	DCN1	Scaffold-type E3 ligase; required for cullin neddylation and ubiquitin ligase activation; contains a ubiquitin-binding domain (UBA) for ubiquitin and Nedd8 (Rub1p) interaction and a PONY domain involved in cullin binding and neddylation [Source:SGD;Acc:S000004118]
#INFO:	BIOGRID NEIGHBOUR:	TOM71	Mitochondrial outer membrane protein; probable minor component of the TOM (translocase of outer membrane) complex responsible for recognition and import of mitochondrially directed proteins; TOM71 has a paralog, TOM70, that arose from the whole genome duplication [Source:SGD;Acc:S000001159]
#INFO:	BIOGRID NEIGHBOUR:	MPD2	Member of the protein disulfide isomerase (PDI) family; exhibits chaperone activity; overexpression suppresses the lethality of a pdi1 deletion but does not complement all Pdi1p functions; undergoes oxidation by Ero1p [Source:SGD;Acc:S000005448]
#INFO:	BIOGRID NEIGHBOUR:	CLB5	B-type cyclin involved in DNA replication during S phase; activates Cdc28p to promote initiation of DNA synthesis; functions in formation of mitotic spindles along with Clb3p and Clb4p; most abundant during late G1 phase; CLB5 has a paralog, CLB6, that arose from the whole genome duplication [Source:SGD;Acc:S000006324]
#INFO:	BIOGRID NEIGHBOUR:	IRC5	Putative ATPase containing the DEAD/H helicase-related sequence motif; null mutant displays increased levels of spontaneous Rad52p foci [Source:SGD;Acc:S000001934]
#INFO:	BIOGRID NEIGHBOUR:	NMD2	Protein involved in the nonsense-mediated mRNA decay (NMD) pathway; interacts with Nam7p and Upf3p; involved in telomere maintenance [Source:SGD;Acc:S000001119]
#INFO:	BIOGRID NEIGHBOUR:	IMH1	Protein involved in vesicular transport; mediates transport between an endosomal compartment and the Golgi, contains a Golgi-localization (GRIP) domain that interacts with activated Arl1p-GTP to localize Imh1p to the Golgi [Source:SGD;Acc:S000004300]
#INFO:	BIOGRID NEIGHBOUR:	KEX1	Cell death protease essential for hypochlorite-induced apoptosis; involved in the processing of killer toxin and alpha factor precursor; cleaves Lys and Arg residues from the C-terminus of peptides and proteins [Source:SGD;Acc:S000003171]
#INFO:	BIOGRID NEIGHBOUR:	BEM1	Protein containing SH3-domains; involved in establishing cell polarity and morphogenesis; functions as a scaffold protein for complexes that include Cdc24p, Ste5p, Ste20p, and Rsr1p [Source:SGD;Acc:S000000404]
#INFO:	BIOGRID NEIGHBOUR:	UBC13	E2 ubiquitin-conjugating enzyme; involved in the error-free DNA postreplication repair pathway; interacts with Mms2p to assemble ubiquitin chains at the Ub Lys-63 residue; DNA damage triggers redistribution from the cytoplasm to the nucleus [Source:SGD;Acc:S000002499]
#INFO:	BIOGRID NEIGHBOUR:	SPT8	Subunit of the SAGA transcriptional regulatory complex; not present in SAGA-like complex SLIK/SALSA; required for SAGA-mediated inhibition at some promoters [Source:SGD;Acc:S000004045]
#INFO:	BIOGRID NEIGHBOUR:	PIB1	RING-type ubiquitin ligase of the endosomal and vacuolar membranes; binds phosphatidylinositol(3)-phosphate; contains a FYVE finger domain [Source:SGD;Acc:S000002721]
#INFO:	BIOGRID NEIGHBOUR:	HRR25	Protein kinase; involved in regulating diverse events including vesicular trafficking, DNA repair, and chromosome segregation; binds the CTD of RNA pol II; phosphorylates the COPII coat; phosphorylates Tif6p which plays a critical role in 60S ribosomal subunit biogenesis; interacts with Sit4p phosphatase; homolog of mammalian casein kinase 1delta (CK1delta) [Source:SGD;Acc:S000006125]
#INFO:	BIOGRID NEIGHBOUR:	NBP1	Spindle pole body (SPB) component; required for the insertion of the duplication plaque into the nuclear membrane during SPB duplication; essential for bipolar spindle formation; component of the Mps2p-Bbp1p complex; NBP1 has a paralog, YPR174C, that arose from the whole genome duplication [Source:SGD;Acc:S000004449]
#INFO:	BIOGRID NEIGHBOUR:	SRB7	Subunit of the RNA polymerase II mediator complex; associates with core polymerase subunits to form the RNA polymerase II holoenzyme; essential for transcriptional regulation; target of the global repressor Tup1p [Source:SGD;Acc:S000002716]
#INFO:	BIOGRID NEIGHBOUR:	MRS6	Rab escort protein; forms a complex with the Ras-like small GTPase Ypt1p that is required for the prenylation of Ypt1p by protein geranylgeranyltransferase type II (Bet2p-Bet4p); sequence similarity to mammalian choroideraemia gene; relative distribution to the nucleus increases upon DNA replication stress [Source:SGD;Acc:S000005897]
#INFO:	BIOGRID NEIGHBOUR:	HSC82	Cytoplasmic chaperone of the Hsp90 family; plays a role in determining prion variants; redundant in function and nearly identical with Hsp82p, and together they are essential; expressed constitutively at 10-fold higher basal levels than HSP82 and induced 2-3 fold by heat shock; contains two acid-rich unstructured regions that promote the solubility of chaperone-substrate complexes; HSC82 has a pa…
#INFO:	BIOGRID NEIGHBOUR:	SRP1	Karyopherin alpha homolog; forms a dimer with karyopherin beta Kap95p to mediate import of nuclear proteins, binds the nuclear localization signal of the substrate during import; involved in cotranslational protein degradation; binds ribosome-bound nascent polypeptides; Srp1p and Sts1p couple proteasomes to nascent polypeptides emerging from the ribosome for cotranslational degradation [Source:SG…
#INFO:	BIOGRID NEIGHBOUR:	SHP1	UBX (ubiquitin regulatory X) domain-containing protein; regulates Glc7p phosphatase activity; shp1 mutants are impaired in growth and mitotic progression; functions in growth and mitotic progression require Cdc48p binding; mitotic phenotype is caused by reduced Glc7p activity; interacts with ubiquitylated proteins, required for degradation of a ubiquitylated model substrate [Source:SGD;Acc:S00000…
#INFO:	BIOGRID NEIGHBOUR:	LSG1	Putative GTPase involved in 60S ribosomal subunit biogenesis; required for the release of Nmd3p from 60S subunits in the cytoplasm [Source:SGD;Acc:S000003067]
#INFO:	BIOGRID NEIGHBOUR:	HHF1	Histone H4; core histone protein required for chromatin assembly and chromosome function; one of two identical histone proteins (see also HHF2); contributes to telomeric silencing; N-terminal domain involved in maintaining genomic integrity [Source:SGD;Acc:S000000213]
#INFO:	BIOGRID NEIGHBOUR:	CUZ1	Protein with a role in the ubiquitin-proteasome pathway; interacts with ubiquitinated protein, Cdc48p and the proteasomal regulatory particle; may protect cells from trivalent metalloid induced proteotoxicity; contains a PACE promoter element and is co-regulated with proteasome subunit genes; AN1-type zinc finger protein, with DHHC and ubiquitin-like domains (UBL); ortholog of ZFAND1, a human gen…
#INFO:	BIOGRID NEIGHBOUR:	PDR12	Plasma membrane ATP-binding cassette (ABC) transporter; weak-acid-inducible multidrug transporter required for weak organic acid resistance; induced by sorbate and benzoate and regulated by War1p; mutants exhibit sorbate hypersensitivity [Source:SGD;Acc:S000005979]
#INFO:	BIOGRID NEIGHBOUR:	HOG1	Mitogen-activated protein kinase involved in osmoregulation; controls global reallocation of RNAPII in osmotic shock; activates CDC28 by stimulating antisense RNA transcription; mediates recruitment/activation of RNAPII at Hot1p-dependent promoters; with Mrc1p defines novel S-phase checkpoint that prevent conflicts between DNA replication and transcription; nuclear form represses pseudohyphal gro…
#INFO:	BIOGRID NEIGHBOUR:	RNA1	GTPase activating protein (GAP) for Gsp1p; involved in nuclear transport [Source:SGD;Acc:S000004848]
#INFO:	BIOGRID NEIGHBOUR:	TOR2	PIK-related protein kinase and rapamycin target; subunit of TORC1, a complex that regulates growth in response to nutrients and TORC2, a complex that regulates cell-cycle dependent polarization of the actin cytoskeleton; involved in meiosis; TOR2 has a paralog, TOR1, that arose from the whole genome duplication [Source:SGD;Acc:S000001686]
#INFO:	BIOGRID NEIGHBOUR:	BDF2	Protein involved in transcription initiation; acts at TATA-containing promoters; associates with the basal transcription factor TFIID; contains two bromodomains; corresponds to the C-terminal region of mammalian TAF1; redundant with Bdf1p; protein abundance increases in response to DNA replication stress; BDF2 has a paralog, BDF1, that arose from the whole genome duplication [Source:SGD;Acc:S0000…
#INFO:	BIOGRID NEIGHBOUR:	PPH3	Catalytic subunit of protein phosphatase PP4 complex; Pph3p and Psy2p form active complex, Psy4p may provide substrate specificity; regulates recovery from the DNA damage checkpoint, the gene conversion- and single-strand annealing-mediated pathways of meiotic double-strand break repair and efficient Non-Homologous End-Joining (NHEJ) pathway; involved in activation of Gln3p to alleviate nitrogen …
#INFO:	BIOGRID NEIGHBOUR:	BFR1	Component of mRNP complexes associated with polyribosomes; involved in localization of mRNAs to P bodies; implicated in secretion and nuclear segregation; multicopy suppressor of BFA (Brefeldin A) sensitivity [Source:SGD;Acc:S000005724]
#INFO:	BIOGRID NEIGHBOUR:	SNF12	73 kDa subunit of the SWI/SNF chromatin remodeling complex; involved in transcriptional regulation; relocates to the cytosol under hypoxic conditions; deletion mutants are temperature-sensitive; SNF12 has a paralog, RSC6, that arose from the whole genome duplication [Source:SGD;Acc:S000005306]
#INFO:	BIOGRID NEIGHBOUR:	SER3	3-phosphoglycerate dehydrogenase; catalyzes the first step in serine and glycine biosynthesis; SER3 has a paralog, SER33, that arose from the whole genome duplication [Source:SGD;Acc:S000000883]
#INFO:	BIOGRID NEIGHBOUR:	PSE1	Karyopherin/importin that interacts with the nuclear pore complex; acts as the nuclear import receptor for specific proteins, including Pdr1p, Yap1p, Ste12p, and Aft1p [Source:SGD;Acc:S000004925]
#INFO:	BIOGRID NEIGHBOUR:	SVF1	Protein with a potential role in cell survival pathways; required for the diauxic growth shift; expression in mammalian cells increases survival under conditions inducing apoptosis; mutant has increased aneuploidy tolerance [Source:SGD;Acc:S000002754]
#INFO:	BIOGRID NEIGHBOUR:	SSB1	Cytoplasmic ATPase that is a ribosome-associated molecular chaperone; functions with J-protein partner Zuo1p; may be involved in folding of newly-made polypeptide chains; member of the HSP70 family; interacts with phosphatase subunit Reg1p; SSB1 has a paralog, SSB2, that arose from the whole genome duplication [Source:SGD;Acc:S000002388]
#INFO:	BIOGRID NEIGHBOUR:	PTC1	Type 2C protein phosphatase (PP2C); dephosphorylates Hog1p, inactivating osmosensing MAPK cascade; involved in Fus3p activation during pheromone response; deletion affects precursor tRNA splicing, mitochondrial inheritance, and sporulation [Source:SGD;Acc:S000002164]
#INFO:	BIOGRID NEIGHBOUR:	TOR1	PIK-related protein kinase and rapamycin target; subunit of TORC1, a complex that controls growth in response to nutrients by regulating translation, transcription, ribosome biogenesis, nutrient transport and autophagy; involved in meiosis; TOR1 has a paralog, TOR2, that arose from the whole genome duplication [Source:SGD;Acc:S000003827]
#INFO:	BIOGRID NEIGHBOUR:	YKU80	Subunit of the telomeric Ku complex (Yku70p-Yku80p); involved in telomere length maintenance, structure and telomere position effect; required for localization of telomerase ribonucleoprotein via interaction with the TLC1 guide RNA; relocates to sites of double-strand cleavage to promote nonhomologous end joining during DSB repair [Source:SGD;Acc:S000004712]
#INFO:	BIOGRID NEIGHBOUR:	ALA1	Cytoplasmic and mitochondrial alanyl-tRNA synthetase; required for protein synthesis; point mutation (cdc64-1 allele) causes cell cycle arrest at G1; lethality of null mutation is functionally complemented by human homolog [Source:SGD;Acc:S000005862]
#INFO:	BIOGRID NEIGHBOUR:	SNU71	Component of U1 snRNP required for mRNA splicing via spliceosome; yeast specific, no metazoan counterpart [Source:SGD;Acc:S000003245]
#INFO:	BIOGRID NEIGHBOUR:	RPB2	RNA polymerase II second largest subunit B150; part of central core; similar to bacterial beta subunit [Source:SGD;Acc:S000005677]
#INFO:	BIOGRID NEIGHBOUR:	PTP1	Phosphotyrosine-specific protein phosphatase; dephosphorylates a broad range of substrates in vivo, including Fpr3p; localized to the cytoplasm and the mitochondria; proposed to be a negative regulator of filamentation [Source:SGD;Acc:S000002389]
#INFO:	BIOGRID NEIGHBOUR:	CCM1	Mitochondrial 15S rRNA-binding protein; required for intron removal of COB and COX1 pre-mRNAs; has separable roles in stabilizing mitochondrial 15S rRNA and in maturation of the COB and COX1 mRNAs; contains pentatricopeptide repeat (PPR) motifs; mutant is respiratory deficient and has defective plasma membrane electron transport [Source:SGD;Acc:S000003382]
#INFO:	BIOGRID NEIGHBOUR:	ARC1	Protein that binds tRNA and methionyl- and glutamyl-tRNA synthetases; involved in tRNA delivery, stimulating catalysis, and ensuring localization; also binds quadruplex nucleic acids; protein abundance increases in response to DNA replication stress; methionyl-tRNA synthetase is Mes1p; glutamyl-tRNA synthetase is Gus1p [Source:SGD;Acc:S000003073]
#INFO:	BIOGRID NEIGHBOUR:	GOSH:3288	High osmolarity-regulated gene of unknown function [Source:SGD;Acc:S000001120]
#INFO:	BIOGRID NEIGHBOUR:	RIM101	Cys2His2 zinc-finger transcriptional repressor; involved in alkaline responsive gene repression as part of adaptation to alkaline conditions; involved in cell wall assembly; required for alkaline pH-stimulated haploid invasive growth and sporulation; activated by alkaline-dependent proteolytic processing which results in removal of the C-terminal tail; similar to A. nidulans PacC [Source:SGD;Acc:…
#INFO:	BIOGRID NEIGHBOUR:	RAD10	Single-stranded DNA endonuclease (with Rad1p); cleaves single-stranded DNA during nucleotide excision repair and double-strand break repair; subunit of Nucleotide Excision Repair Factor 1 (NEF1); homolog of human ERCC1 protein [Source:SGD;Acc:S000004560]
#INFO:	BIOGRID NEIGHBOUR:	DPH6	Diphthamide synthetase; catalyzes the last amidation step of diphthamide biosynthesis using ammonium and ATP; evolutionarily conserved in eukaryotes; dph6 mutants exhibit diphthine accumulation and resistance to sordarin, which is indicative of defects in diphthamide formation on EF2; green fluorescent protein (GFP)-tagged protein localizes to the cytoplasm; DPH6/YLR143W is not an essential gene …
#INFO:	BIOGRID NEIGHBOUR:	BBP1	Protein required for the spindle pole body (SPB) duplication; localizes at the cytoplasmic side of the central plaque periphery of the SPB; forms a complex with a nuclear envelope protein Mps2p and SPB components Spc29p and Kar1p; required for mitotic functions of Cdc5p [Source:SGD;Acc:S000006176]
#INFO:	BIOGRID NEIGHBOUR:	UBP6	Ubiquitin-specific protease; situated in the base subcomplex of the 26S proteasome, releases free ubiquitin from branched polyubiquitin chains; negatively regulates degradation of ubiquitinated proteins by the proteasome; works in opposition to Hul5p polyubiquitin elongation activity; mutant has aneuploidy tolerance [Source:SGD;Acc:S000001906]
#INFO:	BIOGRID NEIGHBOUR:	MCM2	Protein involved in DNA replication; component of the Mcm2-7 hexameric helicase complex that binds chromatin as a part of the pre-replicative complex; relative distribution to the nucleus increases upon DNA replication stress [Source:SGD;Acc:S000000119]
#INFO:	BIOGRID NEIGHBOUR:	TDA11	Putative protein of unknown function; green fluorescent protein (GFP)-fusion protein localizes to the cytoplasm; potential Cdc28p substrate; null mutant is sensitive to expression of the top1-T722A allele [Source:SGD;Acc:S000001202]
#INFO:	BIOGRID NEIGHBOUR:	SPC105	Subunit of a kinetochore-microtubule binding complex; complex bridges centromeric heterochromatin and kinetochore MAPs and motors; required for sister chromatid bi-orientation and kinetochore binding of SAC components; complex also includes Kre28p; modified by sumoylation [Source:SGD;Acc:S000003061]
#INFO:	BIOGRID NEIGHBOUR:	SNZ1	Protein involved in vitamin B6 biosynthesis; member of a stationary phase-induced gene family; coregulated with SNO1; interacts with Sno1p and with Yhr198p, perhaps as a multiprotein complex containing other Snz and Sno proteins [Source:SGD;Acc:S000004702]
#INFO:	BIOGRID NEIGHBOUR:	SSB2	Cytoplasmic ATPase that is a ribosome-associated molecular chaperone; functions with J-protein partner Zuo1p; may be involved in the folding of newly-synthesized polypeptide chains; member of the HSP70 family; SSB2 has a paralog, SSB1, that arose from the whole genome duplication [Source:SGD;Acc:S000005153]
#INFO:	BIOGRID NEIGHBOUR:	CLN2	G1 cyclin involved in regulation of the cell cycle; activates Cdc28p kinase to promote the G1 to S phase transition; late G1 specific expression depends on transcription factor complexes, MBF (Swi6p-Mbp1p) and SBF (Swi6p-Swi4p); CLN2 has a paralog, CLN1, that arose from the whole genome duplication [Source:SGD;Acc:S000006177]
#INFO:	BIOGRID NEIGHBOUR:	EPS1	ER protein with chaperone and co-chaperone activity; involved in retention of resident ER proteins; has a role in recognizing proteins targeted for ER-associated degradation (ERAD), member of the protein disulfide isomerase family [Source:SGD;Acc:S000001267]
#INFO:	BIOGRID NEIGHBOUR:	IRC22	Putative protein of unknown function; green fluorescent protein (GFP)-fusion localizes to the ER; YEL001C is non-essential; null mutant displays increased levels of spontaneous Rad52p foci [Source:SGD;Acc:S000000727]
#INFO:	BIOGRID NEIGHBOUR:	RSM22	Mitochondrial ribosomal protein of the small subunit; also predicted to be an S-adenosylmethionine-dependent methyltransferase [Source:SGD;Acc:S000001638]
#INFO:	BIOGRID NEIGHBOUR:	OKP1	Outer kinetochore protein required for accurate chromosome segregation; component of COMA (Ctf19p, Okp1p, Mcm21p, Ame1p) a kinetochore sub-complex which functions as a platform for kinetochore assembly; orthologous to human centromere constitutive-associated network (CCAN) subunit CENP-Q and fission yeast fta7 [Source:SGD;Acc:S000003411]
#INFO:	BIOGRID NEIGHBOUR:	BET1	Type II membrane protein required for vesicular transport; required for vesicular transport between the endoplasmic reticulum and Golgi complex; v-SNARE with similarity to synaptobrevins [Source:SGD;Acc:S000001266]
#INFO:	BIOGRID NEIGHBOUR:	GOSH:7094	Protein of unknown function; green fluorescent protein (GFP)-fusion protein localizes to the nuclear periphery; potential Cdc28p substrate; binds phosphatidylinositols and phosphatidylethanolamine in a large-scale study; relative distribution to foci at the nuclear periphery increases upon DNA replication stress; YPR174C has a paralog, NBP1, that arose from the whole genome duplication [Source:SG…
#INFO:	BIOGRID NEIGHBOUR:	SKP2	F-box protein of unknown function; predicted to be part of an SCF ubiquitin protease complex; involved in regulating protein levels of sulfur metabolism enzymes; may interact with ribosomes, based on co-purification experiments [Source:SGD;Acc:S000005255]
#INFO:	BIOGRID NEIGHBOUR:	CDC13	Single stranded DNA-binding protein found at TG1-3 telomere G-tails; key roles in regulation of telomerase, telomere end protection, conventional telomere replication; regulates telomere replication through recruitment of specific sub-complexes, essential function is telomere capping; forms homodimer via N-terminus; disruption of dimerization leads to short telomeres; autophagy and proteasome are…
#INFO:	BIOGRID NEIGHBOUR:	YVH1	Protein phosphatase; involved in vegetative growth at low temperatures, sporulation, and glycogen accumulation; mutants are defective in 60S ribosome assembly; member of the dual-specificity family of protein phosphatases [Source:SGD;Acc:S000001465]
#INFO:	BIOGRID NEIGHBOUR:	UBP2	Ubiquitin-specific protease; removes ubiquitin from ubiquitinated proteins; deubiquitinates Rsp5p and is required for MVB sorting of membrane proteins; can cleave polyubiquitin and has isopeptidase activity [Source:SGD;Acc:S000005650]
#INFO:	BIOGRID NEIGHBOUR:	ULP2	Peptidase that deconjugates Smt3/SUMO-1 peptides from proteins; plays a role in chromosome cohesion at centromeric regions and recovery from checkpoint arrest induced by DNA damage or DNA replication defects; potential Cdc28p substrate [Source:SGD;Acc:S000001293]
#INFO:	BIOGRID NEIGHBOUR:	TAF5	Subunit (90 kDa) of TFIID and SAGA complexes; involved in RNA polymerase II transcription initiation and in chromatin modification [Source:SGD;Acc:S000000402]
#INFO:	BIOGRID NEIGHBOUR:	PRE10	Alpha 7 subunit of the 20S proteasome; protein abundance increases in response to DNA replication stress [Source:SGD;Acc:S000005889]
#INFO:	BIOGRID NEIGHBOUR:	ASK10	Component of RNA polymerase II holoenzyme; phosphorylated in response to oxidative stress; has a role in destruction of Ssn8p; proposed to function in activation of the glycerol channel Fps1p; ASK10 has a paralog, RGC1, that arose from the whole genome duplication [Source:SGD;Acc:S000003329]
#INFO:	BIOGRID NEIGHBOUR:	WSC3	Sensor-transducer of the stress-activated PKC1-MPK1 signaling pathway; involved in maintenance of cell wall integrity; involved in response to heat shock and other stressors; regulates 1,3-beta-glucan synthesis; WSC3 has a paralog, WSC2, that arose from the whole genome duplication [Source:SGD;Acc:S000005465]
#INFO:	BIOGRID NEIGHBOUR:	NBA1	Protein of unknown function; localizes to the bud neck and cytoplasm; interacts with Nap1p; may interact with ribosomes, based on co-purification experiments; potential Cdc28p substrate [Source:SGD;Acc:S000005431]
#INFO:	BIOGRID NEIGHBOUR:	ROD1	Alpha-arrestin involved in ubiquitin-dependent endocytosis; activating dephosphorylation relays glucose signaling to transporter endocytosis; calcineurin dephosphorylation is required for Rsp5p-dependent internalization of agonist-occupied Ste2p, as part of signal desensitization; recruits Rsp5p to Ste2p via its 2 PPXY motifs; protein abundance increases in response to DNA replication stress; ROD…
#INFO:	BIOGRID NEIGHBOUR:	KOG1	Subunit of TORC1; TORC1 is a rapamycin-sensitive complex involved in growth control that contains Tor1p or Tor2p, Lst8p and Tco89p; contains four HEAT repeats and seven WD-40 repeats; may act as a scaffold protein to couple TOR and its effectors [Source:SGD;Acc:S000001229]
#INFO:	BIOGRID NEIGHBOUR:	ASH1	Component of the Rpd3L histone deacetylase complex; zinc-finger inhibitor of HO transcription; mRNA is localized and translated in the distal tip of anaphase cells, resulting in accumulation of Ash1p in daughter cell nuclei and inhibition of HO expression; potential Cdc28p substrate [Source:SGD;Acc:S000001668]
#INFO:	BIOGRID NEIGHBOUR:	GOSH:3442	Retrotransposon TYA Gag gene co-transcribed with TYB Pol; translated as TYA or TYA-TYB polyprotein; Gag is a nucleocapsid protein that is the structural constituent of virus-like particles (VLPs); similar to retroviral Gag [Source:SGD;Acc:S000007421]
#INFO:	BIOGRID NEIGHBOUR:	SSK22	MAP kinase kinase kinase of HOG1 mitogen-activated signaling pathway; functionally redundant with Ssk2p; interacts with and is activated by Ssk1p; phosphorylates Pbs2p; SSK22 has a paralog, SSK2, that arose from the whole genome duplication [Source:SGD;Acc:S000000669]
#INFO:	BIOGRID NEIGHBOUR:	RGR1	Subunit of the RNA polymerase II mediator complex; associates with core polymerase subunits to form the RNA polymerase II holoenzyme; required for glucose repression, HO repression, RME1 repression and sporulation [Source:SGD;Acc:S000004061]
#INFO:	BIOGRID NEIGHBOUR:	MNR2	Vacuolar membrane protein required for magnesium homeostasis; putative magnesium transporter; has similarity to Alr1p and Alr2p, which mediate influx of Mg2+ and other divalent cations [Source:SGD;Acc:S000001547]
#INFO:	BIOGRID NEIGHBOUR:	NOT3	Subunit of CCR4-NOT global transcriptional regulator; involved intranscription initiation and elongation and in mRNA degradation; conserved lysine in human homolog of Not3p and Not5p is mutated in cancers [Source:SGD;Acc:S000001300]
#INFO:	BIOGRID NEIGHBOUR:	GOSH:4058	Putative protein of unknown function; YJR115W has a paralog, ECM13, that arose from the whole genome duplication [Source:SGD;Acc:S000003876]
#INFO:	BIOGRID NEIGHBOUR:	MLC1	Essential light chain for Myo1p; light chain for Myo2p; stabilizes Myo2p by binding to the neck region; interacts with Myo1p, Iqg1p, and Myo2p to coordinate formation and contraction of the actomyosin ring with targeted membrane deposition [Source:SGD;Acc:S000003074]
#INFO:	BIOGRID NEIGHBOUR:	BNA3	Kynurenine aminotransferase; catalyzes formation of kynurenic acid from kynurenine; potential Cdc28p substrate [Source:SGD;Acc:S000003596]
#INFO:	BIOGRID NEIGHBOUR:	WHI3	RNA binding protein that sequesters CLN3 mRNA in cytoplasmic foci; regulates genes involved in the cell cycle, sister chromatid cohesion, and stress response; acts as a cytoplasmic retention factor for Cdc28p and associated cyclins; regulates cell fate and dose-dependently regulates the critical cell size required for passage through Start; Tpk1p (PKA) mediated phosphorylation (S568) inhibits Whi…
#INFO:	BIOGRID NEIGHBOUR:	RNT1	Nuclear dsRNA-specific ribonuclease (RNase III); involved in rDNA transcription, rRNA processing and U2 snRNA 3' end formation by cleavage of a stem-loop structure at the 3' end of U2 snRNA; involved in polyadenylation-independent transcription termination; involved in the cell wall stress response, regulating the degradation of cell wall integrity and morphogenesis checkpoint genes [Source:SGD;A…
#INFO:	BIOGRID NEIGHBOUR:	SKI6	Exosome non-catalytic core component; involved in 3'-5' RNA processing and degradation in both the nucleus and the cytoplasm; has similarity to E. coli RNase PH and to human hRrp41p (EXOSC4) [Source:SGD;Acc:S000003427]
#INFO:	BIOGRID NEIGHBOUR:	VTC4	Vacuolar membrane polyphosphate polymerase; subunit of the vacuolar transporter chaperone (VTC) complex involved in synthesis and transfer of polyP to the vacuole; regulates membrane trafficking; role in non-autophagic vacuolar fusion; protein abundance increases in response to DNA replication stress [Source:SGD;Acc:S000003549]
#INFO:	BIOGRID NEIGHBOUR:	CHL4	Outer kinetochore protein required for chromosome stability; involved in new kinetochore assembly and sister chromatid cohesion; forms a stable complex with Iml3p; peripheral component of the Ctf19 kinetochore complex that interacts with Ctf19p, Ctf3p, and Mif2p; required for the spindle assembly checkpoint; orthologous to human centromere constitutive-associated network (CCAN) subunit CENP-N and…
#INFO:	BIOGRID NEIGHBOUR:	MUM2	Protein essential for meiotic DNA replication and sporulation; cytoplasmic protein; subunit of the MIS complex which controls mRNA methylation during during the induction of sporulation; also interacts with Orc2p, which is a component of the origin recognition complex [Source:SGD;Acc:S000000261]
#INFO:	BIOGRID NEIGHBOUR:	VPS9	Guanine nucleotide exchange factor (GEF); involved in vesicle-mediated vacuolar transport, including Golgi-endosome trafficking and sorting through the multivesicular body (MVB); specifically stimulates the intrinsic guanine nucleotide exchange activity of Rab family members (Vps21p/Ypt52p/Ypt53p); partially redundant with GEF MUK1; required for localization of the CORVET complex to endosomes; si…
#INFO:	BIOGRID NEIGHBOUR:	SIN4	Subunit of the RNA polymerase II mediator complex; associates with core polymerase subunits to form the RNA polymerase II holoenzyme; contributes to both postive and negative transcriptional regulation; dispensible for basal transcription [Source:SGD;Acc:S000005180]
#INFO:	BIOGRID NEIGHBOUR:	SSC1	Hsp70 family ATPase; constituent of the import motor component of the Translocase of the Inner Mitochondrial membrane (TIM23 complex); involved in protein translocation and folding; subunit of SceI endonuclease; SSC1 has a paralog, ECM10, that arose from the whole genome duplication [Source:SGD;Acc:S000003806]
#INFO:	BIOGRID NEIGHBOUR:	MDH1	Mitochondrial malate dehydrogenase; catalyzes interconversion of malate and oxaloacetate; involved in the tricarboxylic acid (TCA) cycle; phosphorylated [Source:SGD;Acc:S000001568]
#INFO:	BIOGRID NEIGHBOUR:	EMC4	Member of conserved ER transmembrane complex; required for efficient folding of proteins in the ER; null mutant displays induction of the unfolded protein response; homologous to worm ZK616.6/EMC-4, fly CG11137, human TMM85 [Source:SGD;Acc:S000003200]
#INFO:	BIOGRID NEIGHBOUR:	FAR3	Protein of unknown function; involved in recovery from cell cycle arrest in response to pheromone, in a Far1p-independent pathway; interacts with Far7p, Far8p, Far9p, Far10p, and Far11p; localizes to the endoplasmic reticulum; protein abundance increases in response to DNA replication stress [Source:SGD;Acc:S000004656]
#INFO:	BIOGRID NEIGHBOUR:	SIZ1	SUMO/Smt3 ligase; promotes attachment of small ubiquitin-related modifier sumo (Smt3p) to proteins; regulates Rsp5p ubiquitin ligase activity and is in turn itself regulated by Rsp5p; binds Ubc9p and may bind septins; specifically required for sumoylation of septins in vivo; localized to the septin ring; SIZ1 has a paralog, NFI1, that arose from the whole genome duplication [Source:SGD;Acc:S00000…
#INFO:	BIOGRID NEIGHBOUR:	ATG22	Vacuolar integral membrane protein required for efflux of amino acids; required for efflux of amino acids during autophagic body breakdown in the vacuole; null mutation causes a gradual loss of viability during starvation [Source:SGD;Acc:S000000543]
#INFO:	BIOGRID NEIGHBOUR:	DAM1	Essential subunit of the Dam1 complex (aka DASH complex); cooperates with Duo1p to connect the DASH complex with the microtubules (MT); couples kinetochores to the force produced by MT depolymerization thereby aiding in chromosome segregation; Ipl1p target for regulating kinetochore-MT attachments [Source:SGD;Acc:S000003345]
#INFO:	BIOGRID NEIGHBOUR:	PRP40	U1 snRNP protein involved in splicing; interacts with the branchpoint-binding protein during the formation of the second commitment complex [Source:SGD;Acc:S000001495]
#INFO:	BIOGRID NEIGHBOUR:	POR1	Mitochondrial porin (voltage-dependent anion channel); outer membrane protein required for maintenance of mitochondrial osmotic stability and mitochondrial membrane permeability; couples the glutathione pools of the intermembrane space (IMS) and the cytosol; phosphorylated; protein abundance increases in response to DNA replication stress; POR1 has a paralog, POR2, that arose from the whole genom…
#INFO:	BIOGRID NEIGHBOUR:	SRP54	Signal recognition particle (SRP) subunit (homolog of mammalian SRP54); contains the signal sequence-binding activity of SRP, interacts with the SRP RNA, and mediates binding of SRP to signal receptor; contains GTPase domain [Source:SGD;Acc:S000006292]
#INFO:	BIOGRID NEIGHBOUR:	GOSH:2622	Putative protein of unknown function; predicted prenylation/proteolysis target of Afc1p and Rce1p; green fluorescent protein (GFP)-fusion protein localizes to the cytoplasm and nucleus; not an essential gene; YGL082W has a paralog, YPL191C, that arose from the whole genome duplication [Source:SGD;Acc:S000003050]
#INFO:	BIOGRID NEIGHBOUR:	PTK2	Putative serine/threonine protein kinase; involved in regulation of ion transport across plasma membrane; enhances spermine uptake; PTK2 has a paralog, PTK1, that arose from the whole genome duplication [Source:SGD;Acc:S000003820]
#INFO:	BIOGRID NEIGHBOUR:	VPS34	Phosphatidylinositol (PI) 3-kinase that synthesizes PI-3-phosphate; forms membrane-associated signal transduction complex with Vps15p to regulate protein sorting; activated by the GTP-bound form of Gpa1p; a fraction is localized, with Vps15p, to nuclear pores at nucleus-vacuole junctions and may facilitate transcription elongation for genes positioned at the nuclear periphery [Source:SGD;Acc:S000…
#INFO:	BIOGRID NEIGHBOUR:	HCR1	eIF3j component of translation initiation factor 3 (eIF3); dual function protein involved in translation initiation as a substoichiometric component (eIF3j) of eIF3; required for processing of 20S pre-rRNA; required at post-transcriptional step for efficient retrotransposition; absence results in decreased Ty1 Gag:GFP protein levels; binds to eIF3 subunits Rpg1p and Prt1p and 18S rRNA [Source:SGD…
#INFO:	BIOGRID NEIGHBOUR:	GOSH:3178	Putative protein of unknown function; member of the DUP380 subfamily of conserved, often subtelomerically-encoded proteins [Source:SGD;Acc:S000001034]
#INFO:	BIOGRID NEIGHBOUR:	GOSH:3343	Putative protein of unknown function; GFP-fusion protein localizes to the cytoplasm; overexpression causes cell cycle delay or arrest; contains a PH domain and binds phosphatidylinositols and other lipids in a large-scale study; YHR131C has a paralog, YNL144C, that arose from the whole genome duplication [Source:SGD;Acc:S000001173]
#INFO:	BIOGRID NEIGHBOUR:	TOM70	Component of the TOM (translocase of outer membrane) complex; involved in the recognition and initial import steps for all mitochondrially directed proteins; acts as a receptor for incoming precursor proteins; TOM70 has a paralog, TOM71, that arose from the whole genome duplication [Source:SGD;Acc:S000005065]
#INFO:	BIOGRID NEIGHBOUR:	KSS1	Mitogen-activated protein kinase (MAPK); involved in signal transduction pathways that control filamentous growth and pheromone response; the KSS1 gene is nonfunctional in S288C strains and functional in W303 strains [Source:SGD;Acc:S000003272]
#INFO:	BIOGRID NEIGHBOUR:	RAD18	E3 ubiquitin ligase; forms heterodimer with Rad6p to monoubiquitinate PCNA-K164; heterodimer binds single-stranded DNA and has single-stranded DNA dependent ATPase activity; required for postreplication repair; SUMO-targeted ubiquitin ligase (STUbl) that contains a SUMO-interacting motif (SIM) which stimulates its ubiquitin ligase activity towards the sumoylated form of PCNA [Source:SGD;Acc:S0000…
#INFO:	BIOGRID NEIGHBOUR:	SET2	Histone methyltransferase with a role in transcriptional elongation; methylates H3 lysine 36 (H3K36), which suppresses incorporation of acetylated histones and signals for the deacetylation of these histones within transcribed genes; associates with the C-terminal domain(CTD) of Rpo21p; H3K36me3 (trimethylation) requires Spt6p, proline 38 on H3, CTD of Rpo21p, Ctk1p, and C-terminal SRI domain of …
#INFO:	BIOGRID NEIGHBOUR:	GAS2	1,3-beta-glucanosyltransferase; involved with Gas4p in spore wall assembly; has similarity to Gas1p [Source:SGD;Acc:S000004335]
#INFO:	BIOGRID NEIGHBOUR:	WSC2	Sensor-transducer of the stress-activated PKC1-MPK1 signaling pathway; involved in maintenance of cell wall integrity and recovery from heat shock; required for the arrest of secretion response; WSC2 has a paralog, WSC3, that arose from the whole genome duplication [Source:SGD;Acc:S000005227]
#INFO:	BIOGRID NEIGHBOUR:	RPN11	Metalloprotease subunit of 19S regulatory particle; part of 26S proteasome lid; couples the deubiquitination and degradation of proteasome substrates; involved, independent of catalytic activity, in fission of mitochondria and peroxisomes; protein abundance increases in response to DNA replication stress [Source:SGD;Acc:S000001900]
#INFO:	BIOGRID NEIGHBOUR:	GCY1	Glycerol dehydrogenase; involved in an alternative pathway for glycerol catabolism used under microaerobic conditions; also has mRNA binding activity; member of the aldo-keto reductase (AKR) family; protein abundance increases in response to DNA replication stress; GCY1 has a paralog, YPR1, that arose from the whole genome duplication [Source:SGD;Acc:S000005646]
#INFO:	BIOGRID NEIGHBOUR:	ERP4	Member of the p24 family involved in ER to Golgi transport; similar to Emp24p and Erv25p; ERP4 has a paralog, ERP2, that arose from the whole genome duplication [Source:SGD;Acc:S000005542]
#INFO:	BIOGRID NEIGHBOUR:	GOSH:6109	Retrotransposon TYA Gag gene co-transcribed with TYB Pol; translated as TYA or TYA-TYB polyprotein; Gag is a nucleocapsid protein that is the structural constituent of virus-like particles (VLPs); similar to retroviral Gag [Source:SGD;Acc:S000007349]
#INFO:	BIOGRID NEIGHBOUR:	RDS2	Transcription factor involved in regulating gluconeogenesis; also involved in the regulation of glyoxylate cycle genes; member of the zinc cluster family of proteins; confers resistance to ketoconazole [Source:SGD;Acc:S000006054]
#INFO:	BIOGRID NEIGHBOUR:	STE11	Signal transducing MEK kinase; involved in pheromone response and pseudohyphal/invasive growth pathways where it phosphorylates Ste7p, and the high osmolarity response pathway, via phosphorylation of Pbs2p; regulated by Ste20p and Ste50p; protein abundance increases in response to DNA replication stress [Source:SGD;Acc:S000004354]
#INFO:	BIOGRID NEIGHBOUR:	GOSH:4700	Retrotransposon TYA Gag gene co-transcribed with TYB Pol; translated as TYA or TYA-TYB polyprotein; Gag is a nucleocapsid protein that is the structural constituent of virus-like particles (VLPs); similar to retroviral Gag [Source:SGD;Acc:S000007373]
#INFO:	BIOGRID NEIGHBOUR:	PRE1	Beta 4 subunit of the 20S proteasome; localizes to the nucleus throughout the cell cycle [Source:SGD;Acc:S000000814]
#INFO:	BIOGRID NEIGHBOUR:	EXO84	Exocyst subunit with dual roles in exocytosis and spliceosome assembly; subunit of the the exocyst complex which mediates polarized targeting and tethering of post-Golgi secretory vesicles to active sites of exocytosis at the plasma membrane (PM) prior to SNARE-mediated fusion; required for exocyst assembly and targeting the complex to specific sites on the bud tip PM; associates the U1 snRNP; ro…
#INFO:	BIOGRID NEIGHBOUR:	ATP7	Subunit d of the stator stalk of mitochondrial F1F0 ATP synthase; F1F0 ATP synthase is a large, evolutionarily conserved enzyme complex required for ATP synthesis [Source:SGD;Acc:S000001499]
#INFO:	BIOGRID NEIGHBOUR:	KIN3	Nonessential serine/threonine protein kinase; possible role in DNA damage response; influences tolerance to high levels of ethanol [Source:SGD;Acc:S000000071]
#INFO:	BIOGRID NEIGHBOUR:	IRA2	GTPase-activating protein; negatively regulates RAS by converting it from the GTP- to the GDP-bound inactive form, required for reducing cAMP levels under nutrient limiting conditions; similar to human neurofibromin; IRA2 has a paralog, IRA1, that arose from the whole genome duplication [Source:SGD;Acc:S000005441]
#INFO:	BIOGRID NEIGHBOUR:	DIG2	MAP kinase-responsive inhibitor of the Ste12p transcription factor; involved in the regulation of mating-specific genes and the invasive growth pathway; related regulators Dig1p and Dig2p bind to Ste12p; DIG2 has a paralog, DIG1, that arose from the whole genome duplication [Source:SGD;Acc:S000002888]
#INFO:	BIOGRID NEIGHBOUR:	SRO9	Cytoplasmic RNA-binding protein; shuttles between nucleus and cytoplasm and is exported from the nucleus in an mRNA export-dependent manner; associates with translating ribosomes; involved in heme regulation of Hap1p as a component of the HMC complex, also involved in the organization of actin filaments; contains a La motif; SRO9 has a paralog, SLF1, that arose from the whole genome duplication […
#INFO:	BIOGRID NEIGHBOUR:	UBP14	Ubiquitin-specific protease; specifically disassembles unanchored ubiquitin chains; involved in fructose-1,6-bisphosphatase (Fbp1p) degradation; similar to human isopeptidase T [Source:SGD;Acc:S000000262]
#INFO:	BIOGRID NEIGHBOUR:	FKS1	Catalytic subunit of 1,3-beta-D-glucan synthase; functionally redundant with alternate catalytic subunit Gsc2p; binds to regulatory subunit Rho1p; involved in cell wall synthesis and maintenance; localizes to sites of cell wall remodeling; FKS1 has a paralog, GSC2, that arose from the whole genome duplication [Source:SGD;Acc:S000004334]
#INFO:	BIOGRID NEIGHBOUR:	RFC2	Subunit of heteropentameric Replication factor C (RF-C); RF-C is a DNA binding protein and ATPase that acts as a clamp loader of the proliferating cell nuclear antigen (PCNA) processivity factor for DNA polymerases delta and epsilon [Source:SGD;Acc:S000003829]
#INFO:	BIOGRID NEIGHBOUR:	CIK1	Kinesin-associated protein; required for both karyogamy and mitotic spindle organization, interacts stably and specifically with Kar3p and may function to target this kinesin to a specific cellular role; locus encodes a long and short transcript with differing functions; CIK1 has a paralog, VIK1, that arose from the whole genome duplication [Source:SGD;Acc:S000004811]
#INFO:	BIOGRID NEIGHBOUR:	SPT20	Subunit of the SAGA transcriptional regulatory complex; involved in maintaining the integrity of the complex; mutant displays reduced transcription elongation in the G-less-based run-on (GLRO) assay [Source:SGD;Acc:S000005508]
#INFO:	BIOGRID NEIGHBOUR:	SEC27	Essential beta'-coat protein of the COPI coatomer; involved in ER-to-Golgi and Golgi-to-ER transport; contains WD40 domains that mediate cargo selective interactions; 45% sequence identity to mammalian beta'-COP [Source:SGD;Acc:S000003105]
#INFO:	BIOGRID NEIGHBOUR:	IKS1	Protein kinase of unknown cellular role; putative serine/threonine kinase; expression is induced during mild heat stress; deletion mutants are hypersensitive to copper sulphate and resistant to sorbate; interacts with an N-terminal fragment of Sst2p [Source:SGD;Acc:S000003593]
#INFO:	BIOGRID NEIGHBOUR:	KAP123	Karyopherin beta; mediates nuclear import of ribosomal proteins prior to assembly into ribosomes and import of histones H3 and H4; localizes to the nuclear pore, nucleus, and cytoplasm; exhibits genetic interactions with RAI1 [Source:SGD;Acc:S000000912]
#INFO:	BIOGRID NEIGHBOUR:	UFD4	Ubiquitin-protein ligase (E3); interacts with Rpt4p and Rpt6p, two subunits of the 19S particle of the 26S proteasome; cytoplasmic E3 involved in the degradation of ubiquitin fusion proteins; relative distribution to the nucleus increases upon DNA replication stress [Source:SGD;Acc:S000001493]
#INFO:	BIOGRID NEIGHBOUR:	PHO85	Cyclin-dependent kinase; has ten cyclin partners; involved in regulating the cellular response to nutrient levels and environmental conditions and progression through the cell cycle [Source:SGD;Acc:S000005952]
#INFO:	BIOGRID NEIGHBOUR:	PDR8	Transcription factor; targets include ATP-binding cassette (ABC) transporters, major facilitator superfamily transporters, and other genes involved in the pleiotropic drug resistance (PDR) phenomenon; PDR8 has a paralog, YRR1, that arose from the whole genome duplication [Source:SGD;Acc:S000004256]
#INFO:	BIOGRID NEIGHBOUR:	NIP1	eIF3c subunit of the eukaryotic translation initiation factor 3 (eIF3); involved in the assembly of preinitiation complex and start codon selection [Source:SGD;Acc:S000004926]
#INFO:	BIOGRID NEIGHBOUR:	RAD6	Ubiquitin-conjugating enzyme (E2); involved in postreplication repair as a heterodimer with Rad18p, DSBR and checkpoint control as a heterodimer with Bre1p, ubiquitin-mediated N-end rule protein degradation as a heterodimer with Ubr1p, as well as endoplasmic reticulum-associated protein degradation (ERAD) with Ubr1p in the absence of canonical ER membrane ligases [Source:SGD;Acc:S000003026]
#INFO:	BIOGRID NEIGHBOUR:	PMT1	Protein O-mannosyltransferase of the ER membrane; transfers mannose from dolichyl phosphate-D-mannose to protein serine and threonine residues; 1 of 7 related proteins involved in O-glycosylation which is essential for cell wall rigidity; involved in ER quality control; amino terminus faces cytoplasm, carboxyl terminus faces ER lumen [Source:SGD;Acc:S000002253]
#INFO:	BIOGRID NEIGHBOUR:	NAM7	ATP-dependent RNA helicase of the SFI superfamily; involved in nonsense mediated mRNA decay; required for efficient translation termination at nonsense codons and targeting of NMD substrates to P-bodies; binds to the small ribosomal subunit via an interaction with Rps26; forms cytoplasmic foci upon DNA replication stress [Source:SGD;Acc:S000004685]
#INFO:	BIOGRID NEIGHBOUR:	TEM1	GTP-binding protein of the Ras superfamily; involved in termination of M-phase; controls actomyosin and septin dynamics during cytokinesis [Source:SGD;Acc:S000004529]
#INFO:	BIOGRID NEIGHBOUR:	COG2	Essential component of the conserved oligomeric Golgi complex; a cytosolic tethering complex that functions in protein trafficking to mediate fusion of transport vesicles to Golgi compartments; the components of the Golgi complex are Gog1p through Cog8p [Source:SGD;Acc:S000003352]
#INFO:	BIOGRID NEIGHBOUR:	HSP26	Small heat shock protein (sHSP) with chaperone activity; forms hollow, sphere-shaped oligomers that suppress unfolded proteins aggregation; long-lived protein that is preferentially retained in mother cells and forms cytoplasmic foci; oligomer activation requires heat-induced conformational change; also has mRNA binding activity [Source:SGD;Acc:S000000276]
#INFO:	BIOGRID NEIGHBOUR:	CTR9	Component of the Paf1p complex involved in transcription elongation; binds to and modulates the activity of RNA polymerases I and II; required for expression of a subset of genes, including cyclin genes; involved in SER3 repression by helping to maintain SRG1 transcription-dependent nucleosome occupancy; contains TPR repeats [Source:SGD;Acc:S000005505]
#INFO:	BIOGRID NEIGHBOUR:	GOSH:3309	Putative protein of unknown function; green fluorescent protein (GFP)-fusion protein localizes to the cytoplasm and the nucleus; YHR097C has a paralog, PAL1, that arose from the whole genome duplication [Source:SGD;Acc:S000001139]
#INFO:	BIOGRID NEIGHBOUR:	RPL25	Ribosomal 60S subunit protein L25; primary rRNA-binding ribosomal protein component of large ribosomal subunit; binds to 25S rRNA via a conserved C-terminal motif; homologous to mammalian ribosomal protein L23A and bacterial L23 [Source:SGD;Acc:S000005487]
#INFO:	BIOGRID NEIGHBOUR:	SSK2	MAP kinase kinase kinase of HOG1 mitogen-activated signaling pathway; interacts with Ssk1p, leading to autophosphorylation and activation of Ssk2p which phosphorylates Pbs2p; also mediates actin cytoskeleton recovery from osmotic stress; a HOG-independent function of Ssk2p mediates the calcium-sensitive phenotype of the ptp2 msg5 double disruptant; SSK2 has a paralog, SSK22, that arose from the w…
#INFO:	BIOGRID NEIGHBOUR:	VTA1	Multivesicular body (MVB) protein; involved in endosomal protein sorting; regulates Vps4p activity by promoting its oligomerization; has an N-terminal Vps60- and Did2- binding domain, a linker region, and a C-terminal Vps4p binding domain [Source:SGD;Acc:S000004171]
#INFO:	BIOGRID NEIGHBOUR:	CUE5	Ubiquitin-binding protein; functions as a ubiquitin-Atg8p adaptor in ubiquitin-dependent autophagy; contains a CUE domain that binds ubiquitin, which may facilitate intramolecular monoubiquitination; GFP-fusion protein localizes to the cytoplasm in a punctate pattern; CUE5 has a paralog, DON1, that arose from the whole genome duplication; human TOLLIP is a functional CUE-domain homolog, rescuing …
#INFO:	BIOGRID NEIGHBOUR:	YTA7	Protein that localizes to chromatin; has a role in regulation of histone gene expression; has a bromodomain-like region that interacts with the N-terminal tail of histone H3, and an ATPase domain; relocalizes to the cytosol in response to hypoxia; potentially phosphorylated by Cdc28p [Source:SGD;Acc:S000003502]
#INFO:	BIOGRID NEIGHBOUR:	IFA38	Microsomal beta-keto-reductase; contains oleate response element (ORE) sequence in the promoter region; mutants exhibit reduced VLCFA synthesis, accumulate high levels of dihydrosphingosine, phytosphingosine and medium-chain ceramides [Source:SGD;Acc:S000000363]
#INFO:	BIOGRID NEIGHBOUR:	CDC14	Protein phosphatase required for mitotic exit; required for rDNA segregation; located in nucleolus until liberated by the FEAR and Mitotic Exit Network in anaphase, enabling it to effect a decrease in CDK/B-cyclin activity and mitotic exit; required for meiosis I spindle disassembly; released from nucleolus upon entry into anaphase I of meiosis, resequestered in metaphase II, then released again …
#INFO:	BIOGRID NEIGHBOUR:	SRV2	CAP (cyclase-associated protein); N-terminus binds adenylate cyclase and facilitates activation by RAS; N-terminus forms novel hexameric star-shaped shuriken structures that directly catalyze cofilin-mediated severing of actin filaments; C-terminus, in physically and genetically separate activity, binds and recycles cofilin bound, ADP-actin monomers, facilitating regulation of actin dynamics and …
#INFO:	BIOGRID NEIGHBOUR:	CHS3	Chitin synthase III; catalyzes the transfer of N-acetylglucosamine (GlcNAc) to chitin; required for synthesis of the majority of cell wall chitin, the chitin ring during bud emergence, and spore wall chitosan; contains overlapping di-leucine and di-acidic signals that mediate, respectively, intracellular trafficking by AP-1 and trafficking to plasma membrane by exomer complex; requires AP-3 compl…
#INFO:	BIOGRID NEIGHBOUR:	MPS1	Dual-specificity kinase; autophosphorylation required for function; required for spindle pole body (SPB) duplication and spindle checkpoint function; contributes to bi-orientation by promoting formation of force-generating kinetochore-microtubule attachments in meiosis I; substrates include SPB proteins Spc42p, Spc110p, and Spc98p, mitotic exit network protein Mob1p, kinetochore protein Cnn1p, an…
#INFO:	BIOGRID NEIGHBOUR:	QRI1	UDP-N-acetylglucosamine pyrophosphorylase; catalyzes the formation of UDP-N-acetylglucosamine (UDP-GlcNAc), which is important in cell wall biosynthesis, protein N-glycosylation, and GPI anchor biosynthesis; protein abundance increases in response to DNA replication stress [Source:SGD;Acc:S000002261]
#INFO:	BIOGRID NEIGHBOUR:	SUM1	Transcriptional repressor that regulates middle-sporulation genes; required for mitotic repression of middle sporulation-specific genes; also acts as general replication initiation factor; involved in telomere maintenance, chromatin silencing; regulated by pachytene checkpoint [Source:SGD;Acc:S000002718]
#INFO:	BIOGRID NEIGHBOUR:	ARR1	Transcriptional activator of the basic leucine zipper (bZIP) family; required for transcription of genes involved in resistance to arsenic compounds [Source:SGD;Acc:S000006403]
#INFO:	BIOGRID NEIGHBOUR:	MTD1	NAD-dependent 5,10-methylenetetrahydrafolate dehydrogenase; plays a catalytic role in oxidation of cytoplasmic one-carbon units; expression is regulated by Bas1p and Bas2p, repressed by adenine, and may be induced by inositol and choline [Source:SGD;Acc:S000001788]
#INFO:	BIOGRID NEIGHBOUR:	FCP1	Carboxy-terminal domain (CTD) phosphatase; essential for dephosphorylation of the repeated C-terminal domain of the RNA polymerase II large subunit (Rpo21p); relocalizes to the cytosol in response to hypoxia [Source:SGD;Acc:S000004890]
#INFO:	BIOGRID NEIGHBOUR:	KDX1	Protein kinase; implicated in Slt2p mitogen-activated (MAP) kinase signaling pathway; interacts with numerous components in the mating pheromone and CWI MAPK pathways; associates with Rlm1p; KDX1 has a paralog, SLT2, that arose from the whole genome duplication [Source:SGD;Acc:S000001644]
#INFO:	BIOGRID NEIGHBOUR:	SWI4	DNA binding component of the SBF complex (Swi4p-Swi6p); a transcriptional activator that in concert with MBF (Mbp1-Swi6p) regulates late G1-specific transcription of targets including cyclins and genes required for DNA synthesis and repair; Slt2p-independent regulator of cold growth; acetylation at two sites, K1016 and K1066, regulates interaction with Swi6p [Source:SGD;Acc:S000000913]
#INFO:	BIOGRID NEIGHBOUR:	MND2	Subunit of the Anaphase-Promoting Complex/Cyclosome (APC/C); necessary for maintaining sister chromatid cohesion in prophase I of meiosis by inhibiting premature ubiquitination and subsequent degradation of substrates by the APC(Ama1) ubiquitin ligase [Source:SGD;Acc:S000001464]
#INFO:	BIOGRID NEIGHBOUR:	TSC11	Subunit of TORC2 (Tor2p-Lst8p-Avo1-Avo2-Tsc11p-Bit61p); TORC2 is a membrane-associated complex that regulates actin cytoskeletal dynamics during polarized growth and cell wall integrity; involved in sphingolipid metabolism; contains a RasGEFN domain [Source:SGD;Acc:S000000895]
#INFO:	BIOGRID NEIGHBOUR:	MGR3	Subunit of the mitochondrial (mt) i-AAA protease supercomplex; i-AAA degrades misfolded mitochondrial proteins; forms a subcomplex with Mgr1p that binds to substrates to facilitate proteolysis; required for growth of cells lacking mtDNA [Source:SGD;Acc:S000004721]
#INFO:	BIOGRID NEIGHBOUR:	HUG1	Protein involved in the Mec1p-mediated checkpoint pathway; transcription is induced by DNA damage; protein abundance increases in response to DNA replication stress [Source:SGD;Acc:S000007472]
#INFO:	BIOGRID NEIGHBOUR:	STE18	G protein gamma subunit; forms a dimer with Ste4p to activate the mating signaling pathway, forms a heterotrimer with Gpa1p and Ste4p to dampen signaling; C-terminus is palmitoylated and farnesylated, which are required for normal signaling [Source:SGD;Acc:S000003846]
#INFO:	BIOGRID NEIGHBOUR:	EAF6	Subunit of the NuA4 acetyltransferase complex; this complex acetylates histone H4 and NuA3 acetyltransferase complex that acetylates histone H3 [Source:SGD;Acc:S000003842]
#INFO:	BIOGRID NEIGHBOUR:	GOSH:2088	Protein of unknown function with low sequence identity to Pdc1p; mRNA identified as translated by ribosome profiling data [Source:SGD;Acc:S000000746]
#INFO:	BIOGRID NEIGHBOUR:	ETP1	Putative protein of unknown function required for growth on ethanol; contains a zinc finger region and has homology to human BRAP2, which is a cytoplasmic protein that binds nuclear localization sequences [Source:SGD;Acc:S000001002]
#INFO:	BIOGRID NEIGHBOUR:	YRA1	Nuclear polyadenylated RNA-binding protein; required for export of poly(A)+ mRNA from the nucleus; proposed to couple mRNA export with 3' end processing via its interactions with Mex67p and Pcf11p; interacts with DBP2; inhibits the helicase activity of Dbp2; functionally redundant with Yra2p, another REF family member [Source:SGD;Acc:S000002789]
#INFO:	BIOGRID NEIGHBOUR:	PRP11	Subunit of the SF3a splicing factor complex; required for spliceosome assembly [Source:SGD;Acc:S000002201]
#INFO:	BIOGRID NEIGHBOUR:	MET17	O-acetyl homoserine-O-acetyl serine sulfhydrylase; required for Methionine and cysteine biosynthesis [Source:SGD;Acc:S000004294]
#INFO:	BIOGRID NEIGHBOUR:	VMA4	Subunit E of the V1 domain of the vacuolar H+-ATPase (V-ATPase); V-ATPase is an electrogenic proton pump found throughout the endomembrane system; V1 domain has eight subunits; required for the V1 domain to assemble onto the vacuolar membrane; protein abundance increases in response to DNA replication stress [Source:SGD;Acc:S000005859]
#INFO:	BIOGRID NEIGHBOUR:	ATG14	Autophagy-specific subunit of phosphatidylinositol 3-kinase complex I; Atg14p targets complex I to the phagophore assembly site (PAS); required for localizing additional ATG proteins to the PAS; required for overflow degradation of misfolded proteins when ERAD is saturated; homolog of human Barkor; other members are Vps34, Vps15, and Vps30p [Source:SGD;Acc:S000000332]
#INFO:	BIOGRID NEIGHBOUR:	NAB2	Nuclear polyadenylated RNA-binding protein; required for nuclear mRNA export and poly(A) tail length control; binds nuclear pore protein Mlp1p; involved in forming export-competent mRNPs in the nucleus; autoregulates mRNA levels; related to human hnRNPs; nuclear localization sequence binds Kap104p; protein abundance increases in response to DNA replication stress [Source:SGD;Acc:S000003090]
#INFO:	BIOGRID NEIGHBOUR:	VTC1	Subunit of the vacuolar transporter chaperone (VTC) complex; VTC complex is involved in membrane trafficking, vacuolar polyphosphate accumulation, microautophagy and non-autophagic vacuolar fusion; also has mRNA binding activity; protein abundance increases in response to DNA replication stress [Source:SGD;Acc:S000000874]
#INFO:	BIOGRID NEIGHBOUR:	KAR2	ATPase involved in protein import into the ER; also acts as a chaperone to mediate protein folding in the ER and may play a role in ER export of soluble proteins; regulates the unfolded protein response via interaction with Ire1p [Source:SGD;Acc:S000003571]
#INFO:	BIOGRID NEIGHBOUR:	GOSH:4087	8-oxo-dGTP diphosphatase of the Nudix hydrolase family; converts diphosphates of damaged forms of thiamin to monophosphates; GST fusion protein is a Dbf2p-Mob1p phosphorylation target in a proteome chip analysis; synthetic lethal with PH085 deletion; plays a role in restricting Ty1 transposition [Source:SGD;Acc:S000003903]
#INFO:	BIOGRID NEIGHBOUR:	CDC48	AAA ATPase; subunit of polyubiquitin-selective segregase complex involved in ERAD, cell wall integrity during heat stress, mitotic spindle disassembly; subunit of complex involved in mitochondria-associated degradation; role in mobilizing membrane bound transcription factors by regulated ubiquitin/proteasome-dependent processing, in macroautophagy, PMN, RAD, ribophagy, homotypic ER membrane fusio…
#INFO:	BIOGRID NEIGHBOUR:	RAD5	DNA helicase/Ubiquitin ligase; involved in error-free branch of DNA damage tolerance (DDT) pathway; proposed to promote replication fork regression during postreplication repair by template switching; stimulates synthesis of free and PCNA-bound polyubiquitin chains by Ubc13p-Mms2p; required for error-prone translesion synthesis; forms nuclear foci upon DNA replication stress; associates with nati…
#INFO:	BIOGRID NEIGHBOUR:	URN1	Putative protein of unknown function containing WW and FF domains; overexpression causes accumulation of cells in G1 phase [Source:SGD;Acc:S000006356]
#INFO:	BIOGRID NEIGHBOUR:	AMD1	AMP deaminase; tetrameric enzyme that catalyzes the deamination of AMP to form IMP and ammonia; thought to be involved in regulation of intracellular purine (adenine, guanine, and inosine) nucleotide pools [Source:SGD;Acc:S000004498]
#INFO:	BIOGRID NEIGHBOUR:	GOSH:4834	Zinc-cluster protein; GFP-fusion protein localizes to the nucleus; mutant shows moderate growth defect on caffeine; has a prion-domain like fragment that increases frequency of [URE3]; YLR278C is not an essential gene [Source:SGD;Acc:S000004268]
#INFO:	BIOGRID NEIGHBOUR:	COY1	Golgi membrane protein with similarity to mammalian CASP; genetic interactions with GOS1 (encoding a Golgi snare protein) suggest a role in Golgi function [Source:SGD;Acc:S000001662]
#INFO:	BIOGRID NEIGHBOUR:	SPO21	Component of the meiotic outer plaque of the spindle pole body; involved in modifying the meiotic outer plaque that is required prior to prospore membrane formation; SPO21 has a paralog, YSW1, that arose from the whole genome duplication [Source:SGD;Acc:S000005451]
#INFO:	BIOGRID NEIGHBOUR:	UFD2	Ubiquitin chain assembly factor (E4); cooperates with a ubiquitin-activating enzyme (E1), a ubiquitin-conjugating enzyme (E2), and a ubiquitin protein ligase (E3) to conjugate ubiquitin to substrates; also functions as an E3 [Source:SGD;Acc:S000002349]
#INFO:	BIOGRID NEIGHBOUR:	EFT1	Elongation factor 2 (EF-2), also encoded by EFT1; catalyzes ribosomal translocation during protein synthesis; contains diphthamide, the unique posttranslationally modified histidine residue specifically ADP-ribosylated by diphtheria toxin; EFT2 has a paralog, EFT1, that arose from the whole genome duplication [Source:SGD;Acc:S000002793]
#INFO:	BIOGRID NEIGHBOUR:	IDH2	Subunit of mitochondrial NAD(+)-dependent isocitrate dehydrogenase; complex catalyzes the oxidation of isocitrate to alpha-ketoglutarate in the TCA cycle; phosphorylated [Source:SGD;Acc:S000005662]
#INFO:	BIOGRID NEIGHBOUR:	DSN1	Essential component of the MIND kinetochore complex; joins kinetochore subunits contacting DNA to those contacting microtubules; phosphorylation of Dsn1p promotes interaction between outer and inner kinetochore proteins; N-terminal end interacts with monopolin subunit Csm1p and is essential for meiotic but not mitotic chromosome segregation; important for chromosome segregation; complex consists …
#INFO:	BIOGRID NEIGHBOUR:	KAP95	Karyopherin beta; forms a complex with Srp1p/Kap60p; interacts with nucleoporins to mediate nuclear import of NLS-containing cargo proteins via the nuclear pore complex; regulates PC biosynthesis; GDP-to-GTP exchange factor for Gsp1p [Source:SGD;Acc:S000004339]
#INFO:	BIOGRID NEIGHBOUR:	UBP15	Ubiquitin-specific protease involved in protein deubiquitination; catalytic activity regulated by an N-terminal TRAF-like domain and and C-terminal sequences; physically interacts with anaphase-promoting complex/cyclosome (APC/C) activator, Cdh1p; forms a complex with AAA peroxins Pex1p and Pex6p [Source:SGD;Acc:S000004920]
#INFO:	BIOGRID NEIGHBOUR:	COP1	Alpha subunit of COPI vesicle coatomer complex; complex surrounds transport vesicles in the early secretory pathway [Source:SGD;Acc:S000002304]
#INFO:	BIOGRID NEIGHBOUR:	MCM21	Component of the kinetochore sub-complex COMA; COMA (Ctf19p, Okp1p, Mcm21p, Ame1p) bridges kinetochore subunits in contact with centromeric DNA with subunits bound to microtubules during kinetochore assembly; involved in minichromosome maintenance; modified by sumoylation; orthologous to human centromere constitutive-associated network (CCAN) subunit CENP-O and fission yeast mal2 [Source:SGD;Acc:…
#INFO:	BIOGRID NEIGHBOUR:	CSM1	Nucleolar protein that mediates homolog segregation during meiosis I; forms a complex with Lrs4p and then Mam1p at kinetochores; required for condensin recruitment to the replication fork barrier site and rDNA repeat segregation [Source:SGD;Acc:S000000682]
#INFO:	BIOGRID NEIGHBOUR:	WSS1	Metalloprotease involved in DNA repair, removes DNA-protein crosslinks at stalled replication forks during replication of damaged DNA; sumoylated protein localizing to the nuclear periphery of mother cells; localizes to a single spot on the nuclear periphery of mother cells but not daughters; interacts genetically with SMT3; activated by DNA binding [Source:SGD;Acc:S000001176]
#INFO:	BIOGRID NEIGHBOUR:	SKY1	SR protein kinase (SRPK); involved in regulating proteins involved in mRNA metabolism and cation homeostasis; similar to human SRPK1 [Source:SGD;Acc:S000004829]
#INFO:	BIOGRID NEIGHBOUR:	EXG1	Major exo-1,3-beta-glucanase of the cell wall; involved in cell wall beta-glucan assembly; exists as three differentially glycosylated isoenzymes; EXG1 has a paralog, SPR1, that arose from the whole genome duplication [Source:SGD;Acc:S000004291]
#INFO:	BIOGRID NEIGHBOUR:	GOSH:6968	ER-localized protein of unknown function [Source:SGD;Acc:S000006267]
#INFO:	BIOGRID NEIGHBOUR:	PHO86	Endoplasmic reticulum (ER) resident protein; required for ER exit of the high-affinity phosphate transporter Pho84p, specifically required for packaging of Pho84p into COPII vesicles; protein abundance increases in response to DNA replication stress [Source:SGD;Acc:S000003653]
#INFO:	BIOGRID NEIGHBOUR:	CDC24	Guanine nucleotide exchange factor for Cdc42p; also known as a GEF or GDP-release factor; required for polarity establishment and maintenance, and mutants have morphological defects in bud formation and shmooing; relocalizes from nucleus to cytoplasm upon DNA replication stress [Source:SGD;Acc:S000000039]
#INFO:	BIOGRID NEIGHBOUR:	SNF2	Catalytic subunit of the SWI/SNF chromatin remodeling complex; involved in transcriptional regulation; contains DNA-stimulated ATPase activity; functions interdependently in transcriptional activation with Snf5p and Snf6p [Source:SGD;Acc:S000005816]
#INFO:	BIOGRID NEIGHBOUR:	IML3	Outer kinetochore protein and component of the Ctf19 complex; involved in the establishment of pericentromeric cohesion during mitosis; prevents non-disjunction of sister chromatids during meiosis II; forms a stable complex with Chl4p; required for localization of Sgo1p to pericentric sites during meiosis I; orthologous to human centromere constitutive-associated network (CCAN) subunit CENP-L and…
#INFO:	BIOGRID NEIGHBOUR:	SKS1	Putative serine/threonine protein kinase; involved in the adaptation to low concentrations of glucose independent of the SNF3 regulated pathway; SKS1 has a paralog, VHS1, that arose from the whole genome duplication [Source:SGD;Acc:S000005947]
#INFO:	BIOGRID NEIGHBOUR:	SSN3	Cyclin-dependent protein kinase; component of RNA polymerase II holoenzyme; involved in phosphorylation of the RNA polymerase II C-terminal domain; involved in glucose repression [Source:SGD;Acc:S000005963]
#INFO:	BIOGRID NEIGHBOUR:	GND1	6-phosphogluconate dehydrogenase (decarboxylating); catalyzes an NADPH regenerating reaction in the pentose phosphate pathway; required for growth on D-glucono-delta-lactone and adaptation to oxidative stress; GND1 has a paralog, GND2, that arose from the whole genome duplication [Source:SGD;Acc:S000001226]
#INFO:	BIOGRID NEIGHBOUR:	GTB1	Glucosidase II beta subunit, forms a complex with alpha subunit Rot2p; involved in removal of two glucose residues from N-linked glycans during glycoprotein biogenesis in the ER; relocalizes from ER to cytoplasm upon DNA replication stress [Source:SGD;Acc:S000002629]
#INFO:	BIOGRID NEIGHBOUR:	SNA3	Protein involved in efficient MVB sorting of proteins to the vacuole; may function as an RSP5 adapter protein for MVB cargos; integral membrane protein localized to vacuolar intralumenal vesicles [Source:SGD;Acc:S000003687]
#INFO:	BIOGRID NEIGHBOUR:	SNF4	Activating gamma subunit of the AMP-activated Snf1p kinase complex; additional subunits of the complex are Snf1p and a Sip1p/Sip2p/Gal83p family member; activates glucose-repressed genes, represses glucose-induced genes; role in sporulation, and peroxisome biogenesis; protein abundance increases in response to DNA replication stress [Source:SGD;Acc:S000003083]
#INFO:	BIOGRID NEIGHBOUR:	GOSH:1871	Retrotransposon TYA Gag gene co-transcribed with TYB Pol; translated as TYA or TYA-TYB polyprotein; Gag is a nucleocapsid protein that is the structural constituent of virus-like particles (VLPs); similar to retroviral Gag [Source:SGD;Acc:S000007400]
#INFO:	BIOGRID NEIGHBOUR:	ADY3	Protein required for spore wall formation; thought to mediate assembly of a Don1p-containing structure at the leading edge of the prospore membrane via interaction with spindle pole body components; potentially phosphorylated by Cdc28p; ADY3 has a paralog, CNM67, that arose from the whole genome duplication [Source:SGD;Acc:S000002398]
#INFO:	BIOGRID NEIGHBOUR:	MED4	Subunit of the RNA polymerase II mediator complex; associates with core polymerase subunits to form the RNA polymerase II holoenzyme; essential for transcriptional regulation [Source:SGD;Acc:S000005700]
#INFO:	BIOGRID NEIGHBOUR:	GAP1	General amino acid permease; Gap1p senses the presence of amino acid substrates to regulate localization to the plasma membrane when needed; essential for invasive growth [Source:SGD;Acc:S000001747]
#INFO:	BIOGRID NEIGHBOUR:	YAF9	Subunit of NuA4 histone H4 acetyltransferase and SWR1 complexes; may function to antagonize silencing near telomeres; interacts directly with Swc4p; has homology to human leukemogenic protein AF9; contains a YEATS domain [Source:SGD;Acc:S000005051]
#INFO:	BIOGRID NEIGHBOUR:	HSP82	Hsp90 chaperone; redundant in function with Hsc82p; required for pheromone signaling, negative regulation of Hsf1p; docks with Tom70p for mitochondrial preprotein delivery; promotes telomerase DNA binding, nucleotide addition; protein abundance increases in response to DNA replication stress; contains two acid-rich unstructured regions that promote solubility of chaperone-substrate complexes; HSP…
#INFO:	BIOGRID NEIGHBOUR:	GSF2	Endoplasmic reticulum (ER) localized integral membrane protein; may promote secretion of certain hexose transporters, including Gal2p; involved in glucose-dependent repression [Source:SGD;Acc:S000004511]
#INFO:	BIOGRID NEIGHBOUR:	BTT1	Heterotrimeric nascent polypeptide-associated complex beta3 subunit; complex binds ribosomes via its beta-subunits in close proximity to nascent polypeptides; interacts with Caf130p of the CCR4-NOT complex; similar to human BTF3; BTT1 has a paralog, EGD1, that arose from the whole genome duplication [Source:SGD;Acc:S000002660]
#INFO:	BIOGRID NEIGHBOUR:	GOSH:4162	Protein of unknown function; the YKL050W protein is a target of the SCFCdc4 ubiquitin ligase complex and YKL050W transcription is regulated by Azf1p; YKL050C has a paralog, EIS1, that arose from the whole genome duplication [Source:SGD;Acc:S000001533]
#INFO:	BIOGRID NEIGHBOUR:	NTR2	Essential protein that forms a dimer with Ntr1p; also forms a trimer, with Ntr2p and the DExD/H-box RNA helicase Prp43p, that is involved in spliceosome disassembly [Source:SGD;Acc:S000001730]
#INFO:	BIOGRID NEIGHBOUR:	NDE1	Mitochondrial external NADH dehydrogenase; type II NAD(P)H:quinone oxidoreductase that catalyzes the oxidation of cytosolic NADH; Nde1p and Nde2p provide cytosolic NADH to the mitochondrial respiratory chain; NDE1 has a paralog, NDE2, that arose from the whole genome duplication [Source:SGD;Acc:S000004753]
#INFO:	BIOGRID NEIGHBOUR:	IPP1	Cytoplasmic inorganic pyrophosphatase (PPase); homodimer that catalyzes the rapid exchange of oxygens from Pi with water, highly expressed and essential for viability, active-site residues show identity to those from E. coli PPase [Source:SGD;Acc:S000000215]
#INFO:	BIOGRID NEIGHBOUR:	EDE1	Putative regulator of cytokinesis; also involved in endocytosis and has a network of interactions with other endocytic proteins; binds membranes in a ubiquitin-dependent manner; may also bind ubiquitinated membrane-associated proteins; interacts with Cmk2 and functions upstream of CMK2 in regulating non-apoptotic cell death [Source:SGD;Acc:S000000143]
#INFO:	BIOGRID NEIGHBOUR:	NNF1	Essential component of the MIND kinetochore complex; joins kinetochore subunits contacting DNA to those contacting microtubules; required for accurate chromosome segregation; complex consists of Mtw1p Including Nnf1p-Nsl1p-Dsn1p (MIND) [Source:SGD;Acc:S000003873]
#INFO:	BIOGRID NEIGHBOUR:	SUA7	Transcription factor TFIIB; a general transcription factor required for transcription initiation and start site selection by RNA polymerase II [Source:SGD;Acc:S000006290]
#INFO:	BIOGRID NEIGHBOUR:	NGG1	Subunit of chromatin modifying histone acetyltransferase complexes; member of the ADA complex, the SAGA complex, and the SLIK complex; transcriptional regulator involved in glucose repression of Gal4p-regulated genes [Source:SGD;Acc:S000002583]
#INFO:	BIOGRID NEIGHBOUR:	KCS1	Inositol hexakisphosphate and inositol heptakisphosphate kinase; generation of high energy inositol pyrophosphates by Kcs1p is required for many processes such as vacuolar biogenesis, stress response, and telomere maintenance; inositol hexakisphosphate is also known as IP6; inositol heptakisphosphate is also known as IP7 [Source:SGD;Acc:S000002424]
#INFO:	BIOGRID NEIGHBOUR:	INO4	Transcription factor involved in phospholipid synthesis; required for derepression of inositol-choline-regulated genes involved in phospholipid synthesis; forms a complex, with Ino2p, that binds the inositol-choline-responsive element through a basic helix-loop-helix domain [Source:SGD;Acc:S000005468]
#INFO:	BIOGRID NEIGHBOUR:	DAD4	Essential subunit of the Dam1 complex (aka DASH complex); complex couples kinetochores to the force produced by MT depolymerization thereby aiding in chromosome segregation; is transferred to the kinetochore prior to mitosis [Source:SGD;Acc:S000007604]
#INFO:	BIOGRID NEIGHBOUR:	UBC7	Ubiquitin conjugating enzyme; involved in the ER-associated protein degradation pathway; requires Cue1p for recruitment to the ER membrane; proposed to be involved in chromatin assembly [Source:SGD;Acc:S000004624]
#INFO:	BIOGRID NEIGHBOUR:	SWA2	Auxilin-like protein involved in vesicular transport; clathrin-binding protein required for uncoating of clathrin-coated vesicles [Source:SGD;Acc:S000002728]
#INFO:	BIOGRID NEIGHBOUR:	DOA1	WD repeat protein required for ubiquitin-mediated protein degradation; forms a complex with Cdc48p; plays a role in controlling cellular ubiquitin concentration; also promotes efficient NHEJ in postdiauxic/stationary phase; facilitates N-terminus-dependent proteolysis of centromeric histone H3 (Cse4p) for faithful chromosome segregation; protein increases in abundance and relocalizes from nucleus…
#INFO:	BIOGRID NEIGHBOUR:	MMF1	Mitochondrial protein required for transamination of isoleucine; but not of valine or leucine; may regulate specificity of branched-chain transaminases Bat1p and Bat2p; induction of expression in response to stress is mediated by a Hog1p-regulated antisense RNA and gene looping; interacts genetically with mitochondrial ribosomal protein genes; MMF1 has a paralog, HMF1, that arose from the whole g…
#INFO:	BIOGRID NEIGHBOUR:	SGF73	SAGA complex subunit; has a role in anchoring the deubiquitination module into SAGA and SLIK complexes; involved in preinitiation complex assembly at promoters; relocalizes to the cytosol in response to hypoxia; human ortholog ataxin-7 is associated with spinocerebellar ataxia diseases; mutant displays reduced transcription elongation in the G-less-based run-on (GLRO) assay [Source:SGD;Acc:S00000…
#INFO:	BIOGRID NEIGHBOUR:	STE5	Pheromone-responsive MAPK scaffold protein; couples activation of the G-protein-coupled pheromone receptor to MAPK activation; intramolecular interaction of PH and VWA domains blocks activation of assembled signaling cascade components (Ste11p, Ste7p and Fus3p) under basal conditions; Gbeta-gamma (Ste4p-Ste18p)-dependent docking at the plasma membrane and binding of PI(4,5)P2 by the PH domain rel…
#INFO:	BIOGRID NEIGHBOUR:	PIN3	Negative regulator of actin nucleation-promoting factor activity; interacts with Las17p, a homolog of human Wiskott-Aldrich Syndrome protein (WASP), via an N-terminal SH3 domain, and along with LSB1 cooperatively inhibits the nucleation of actin filaments; short-lived protein whose levels increase in response to thermal stress; induces the formation of the [PIN+] and [RNQ+] prions when overproduc…
#INFO:	BIOGRID NEIGHBOUR:	BUG1	Cis-golgi localized protein involved in ER to Golgi transport; forms a complex with the mammalian GRASP65 homolog, Grh1p; mutants are compromised for the fusion of ER-derived vesicles with Golgi membranes [Source:SGD;Acc:S000002257]
#INFO:	BIOGRID NEIGHBOUR:	CAT2	Carnitine acetyl-CoA transferase; present in both mitochondria and peroxisomes; transfers activated acetyl groups to carnitine to form acetylcarnitine which can be shuttled across membranes [Source:SGD;Acc:S000004506]
#INFO:	BIOGRID NEIGHBOUR:	DRS2	Trans-golgi network aminophospholipid translocase (flippase); maintains membrane lipid asymmetry in post-Golgi secretory vesicles; contributes to clathrin-coated vesicle formation and endocytosis; subject to auto-inhibition by its C-terminal tail; mutations in human homolog ATP8B1 result in liver disease [Source:SGD;Acc:S000000024]
#INFO:	BIOGRID NEIGHBOUR:	SEC72	Non-essential subunit of Sec63 complex; with Sec61 complex, Kar2p/BiP and Lhs1p forms a channel competent for SRP-dependent and post-translational SRP-independent protein targeting and import into the ER; other members are Sec63p, Sec62p, and Sec66p [Source:SGD;Acc:S000004283]
#INFO:	BIOGRID NEIGHBOUR:	IFM1	Mitochondrial translation initiation factor 2 [Source:SGD;Acc:S000005383]
#INFO:	BIOGRID NEIGHBOUR:	CDC7	DDK (Dbf4-dependent kinase) catalytic subunit; required for origin firing and replication fork progression in mitotic S phase through phosphorylation of Mcm2-7p complexes and Cdc45p; kinase activity correlates with cyclical DBF4 expression; required for pre-meiotic DNA replication, meiotic DSB formation, recruitment of the monopolin complex to kinetochores during meiosis I and as a gene-specific …
#INFO:	BIOGRID NEIGHBOUR:	GOSH:7044	Retrotransposon TYA Gag gene co-transcribed with TYB Pol; translated as TYA or TYA-TYB polyprotein; Gag is a nucleocapsid protein that is the structural constituent of virus-like particles (VLPs); similar to retroviral Gag [Source:SGD;Acc:S000007359]
#INFO:	BIOGRID NEIGHBOUR:	PTP3	Phosphotyrosine-specific protein phosphatase; involved in the inactivation of mitogen-activated protein kinase (MAPK) during osmolarity sensing; dephosporylates Hog1p MAPK and regulates its localization; localized to the cytoplasm [Source:SGD;Acc:S000000877]
#INFO:	BIOGRID NEIGHBOUR:	CYT1	Cytochrome c1; component of the mitochondrial respiratory chain; expression is regulated by the heme-activated, glucose-repressed Hap2p/3p/4p/5p CCAAT-binding complex [Source:SGD;Acc:S000005591]
#INFO:	BIOGRID NEIGHBOUR:	PDS5	Cohesion maintenance factor; involved in sister chromatid condensation and cohesion; colocalizes with cohesin on chromosomes; performs its cohesin maintenance function in pre-anaphase cells by protecting the integrity of the cohesion complex; also required during meiosis; relocalizes to the cytosol in response to hypoxia [Source:SGD;Acc:S000004681]
#INFO:	BIOGRID NEIGHBOUR:	TRA1	Subunit of SAGA and NuA4 histone acetyltransferase complexes; interacts with acidic activators (e.g., Gal4p) which leads to transcription activation; similar to human TRRAP, which is a cofactor for c-Myc mediated oncogenic transformation [Source:SGD;Acc:S000001141]
#INFO:	BIOGRID NEIGHBOUR:	BRO1	Cytoplasmic class E vacuolar protein sorting (VPS) factor; coordinates deubiquitination in the multivesicular body (MVB) pathway by recruiting Doa4p to endosomes [Source:SGD;Acc:S000006005]
#INFO:	BIOGRID NEIGHBOUR:	PSP1	Asn and gln rich protein of unknown function; high-copy suppressor of POL1 (DNA polymerase alpha) and partial suppressor of CDC2 (polymerase delta) and CDC6 (pre-RC loading factor) mutations; overexpression results in growth inhibition; PSP1 has a paralog, YLR177W, that arose from the whole genome duplication [Source:SGD;Acc:S000002913]
#INFO:	BIOGRID NEIGHBOUR:	PRP8	Component of U4/U6-U5 snRNP complex; involved in second catalytic step of splicing; participates in spliceosomal assembly through its interaction with U1 snRNA; largest and most evolutionarily conserved protein of the spliceosome; mutations in its human ortholog, PRPF8, cause Retinitis pigmentosa and missplicing in Myelodysplastic syndrome. [Source:SGD;Acc:S000001208]
#INFO:	BIOGRID NEIGHBOUR:	GOSH:6872	Retrotransposon TYA Gag gene co-transcribed with TYB Pol; translated as TYA or TYA-TYB polyprotein; Gag is a nucleocapsid protein that is the structural constituent of virus-like particles (VLPs); similar to retroviral Gag [Source:SGD;Acc:S000007357]
#INFO:	BIOGRID NEIGHBOUR:	RET1	Second-largest subunit of RNA polymerase III; RNA polymerase III is responsible for the transcription of tRNA and 5S RNA genes, and other low molecular weight RNAs [Source:SGD;Acc:S000005733]
#INFO:	BIOGRID NEIGHBOUR:	GAL83	One of three possible beta-subunits of the Snf1 kinase complex; allows nuclear localization of the Snf1 kinase complex in the presence of a nonfermentable carbon source; contains glycogen-binding domain; GAL83 has a paralog, SIP2, that arose from the whole genome duplication [Source:SGD;Acc:S000000829]
#INFO:	BIOGRID NEIGHBOUR:	SSM4	Ubiquitin-protein ligase involved in ER-associated protein degradation; located in the ER/nuclear envelope; ssm4 mutation suppresses mRNA instability caused by an rna14 mutation [Source:SGD;Acc:S000001292]
#INFO:	BIOGRID NEIGHBOUR:	ERG7	Lanosterol synthase; an essential enzyme that catalyzes the cyclization of squalene 2,3-epoxide, a step in ergosterol biosynthesis [Source:SGD;Acc:S000001114]
#INFO:	BIOGRID NEIGHBOUR:	RPL13A	Ribosomal 60S subunit protein L13A; not essential for viability; homologous to mammalian ribosomal protein L13, no bacterial homolog; RPL13A has a paralog, RPL13B, that arose from the whole genome duplication [Source:SGD;Acc:S000002240]
#INFO:	BIOGRID NEIGHBOUR:	TAF12	Subunit (61/68 kDa) of TFIID and SAGA complexes; involved in RNA polymerase II transcription initiation and in chromatin modification, similar to histone H2A [Source:SGD;Acc:S000002552]
#INFO:	BIOGRID NEIGHBOUR:	KIN1	Serine/threonine protein kinase involved in regulation of exocytosis; localizes to the cytoplasmic face of the plasma membrane; KIN1 has a paralog, KIN2, that arose from the whole genome duplication [Source:SGD;Acc:S000002529]
#INFO:	BIOGRID NEIGHBOUR:	ODC1	Mitochondrial inner membrane transporter; 2-oxodicarboxylate transporter, exports 2-oxoadipate and 2-oxoglutarate from the mitochondrial matrix to the cytosol for lysine and glutamate biosynthesis and lysine catabolism; suppresses, in multicopy, an fmc1 null mutation; ODC1 has a paralog, ODC2, that arose from the whole genome duplication [Source:SGD;Acc:S000006055]
#INFO:	BIOGRID NEIGHBOUR:	ALR1	Plasma membrane Mg(2+) transporter; expression and turnover are regulated by Mg(2+) concentration; overexpression confers increased tolerance to Al(3+) and Ga(3+) ions [Source:SGD;Acc:S000005490]
#INFO:	BIOGRID NEIGHBOUR:	SRP14	Signal recognition particle (SRP) subunit; interacts with the RNA component of SRP to form the Alu domain, which is the region of SRP responsible for arrest of nascent chain elongation during membrane targeting; homolog of mammalian SRP14 [Source:SGD;Acc:S000002250]
#INFO:	BIOGRID NEIGHBOUR:	SWP82	Member of the SWI/SNF chromatin remodeling complex; has an as yet unidentified role in the complex; has identifiable counterparts in closely related yeast species; abundantly expressed in many growth conditions; paralog of Npl6p; relocates to the cytosol under hypoxic conditions [Source:SGD;Acc:S000001845]
#INFO:	BIOGRID NEIGHBOUR:	ALO1	D-Arabinono-1,4-lactone oxidase; catalyzes the final step in biosynthesis of dehydro-D-arabinono-1,4-lactone, which is protective against oxidative stress [Source:SGD;Acc:S000004551]
#INFO:	BIOGRID NEIGHBOUR:	SHE2	RNA-binding protein that binds specific mRNAs and interacts with She3p; part of the mRNA localization machinery that restricts accumulation of certain proteins to the bud; binds to ER-derived membranes and targets mRNAs to cortical ER [Source:SGD;Acc:S000001613]
#INFO:	BIOGRID NEIGHBOUR:	VPS21	Endosomal Rab family GTPase; required for endocytic transport and sorting of vacuolar hydrolases; required for endosomal localization of the CORVET complex; required with YPT52 for MVB biogenesis and sorting; involved in autophagy and ionic stress tolerance; geranylgeranylation required for membrane association; protein abundance increases in response to DNA replication stress; mammalian Rab5 hom…
#INFO:	BIOGRID NEIGHBOUR:	RPC82	RNA polymerase III subunit C82 [Source:SGD;Acc:S000006394]
#INFO:	BIOGRID NEIGHBOUR:	RPO31	RNA polymerase III largest subunit C160; part of core enzyme; similar to bacterial beta-prime subunit and to RPA190 and RPO21 [Source:SGD;Acc:S000005642]
#INFO:	BIOGRID NEIGHBOUR:	VMA8	Subunit D of the V1 peripheral membrane domain of V-ATPase; part of the electrogenic proton pump found throughout the endomembrane system; plays a role in the coupling of proton transport and ATP hydrolysis; the V1 peripheral membrane domain of the vacuolar H+-ATPase (V-ATPase) has eight subunits [Source:SGD;Acc:S000000777]
#INFO:	BIOGRID NEIGHBOUR:	RPB10	RNA polymerase subunit ABC10-beta; common to RNA polymerases I, II, and III [Source:SGD;Acc:S000005736]
#INFO:	BIOGRID NEIGHBOUR:	VHS1	Cytoplasmic serine/threonine protein kinase; identified as a high-copy suppressor of the synthetic lethality of a sis2 sit4 double mutant, suggesting a role in G1/S phase progression; VHS1 has a paralog, SKS1, that arose from the whole genome duplication [Source:SGD;Acc:S000002655]
#INFO:	BIOGRID NEIGHBOUR:	PHO88	Probable membrane protein; involved in phosphate transport; role in the maturation of secretory proteins; pho88 pho86 double null mutant exhibits enhanced synthesis of repressible acid phosphatase at high inorganic phosphate concentrations [Source:SGD;Acc:S000000310]
#INFO:	BIOGRID NEIGHBOUR:	URE2	Nitrogen catabolite repression transcriptional regulator; inhibits GLN3 transcription in good nitrogen source; role in sequestering Gln3p and Gat1p to the cytoplasm; has glutathione peroxidase activity and can mutate to acquire GST activity; altered form creates [URE3] prion [Source:SGD;Acc:S000005173]
#INFO:	BIOGRID NEIGHBOUR:	SEN2	Subunit of the tRNA splicing endonuclease; tRNA splicing endonuclease is composed of Sen2p, Sen15p, Sen34p, and Sen54p; Sen2p contains the active site for tRNA 5' splice site cleavage and has similarity to Sen34p and to Archaeal tRNA splicing endonuclease [Source:SGD;Acc:S000004095]
#INFO:	BIOGRID NEIGHBOUR:	CLN1	G1 cyclin involved in regulation of the cell cycle; activates Cdc28p kinase to promote the G1 to S phase transition; late G1 specific expression depends on transcription factor complexes, MBF (Swi6p-Mbp1p) and SBF (Swi6p-Swi4p); CLN1 has a paralog, CLN2, that arose from the whole genome duplication [Source:SGD;Acc:S000004812]
#INFO:	BIOGRID NEIGHBOUR:	RVS167	Actin-associated protein with roles in endocytosis and exocytosis; interacts with Rvs161p to regulate actin cytoskeleton, endocytosis, and viability following starvation or osmotic stress; recruited to bud tips by Gyl1p and Gyp5p during polarized growth; homolog of mammalian amphiphysin [Source:SGD;Acc:S000002796]
#INFO:	BIOGRID NEIGHBOUR:	RAD1	Single-stranded DNA endonuclease (with Rad10p); cleaves single-stranded DNA during nucleotide excision repair and double-strand break repair; subunit of Nucleotide Excision Repair Factor 1 (NEF1); homolog of human XPF protein [Source:SGD;Acc:S000005943]
#INFO:	BIOGRID NEIGHBOUR:	GCD7	Beta subunit of the translation initiation factor eIF2B; the guanine-nucleotide exchange factor for eIF2; activity subsequently regulated by phosphorylated eIF2; first identified as a negative regulator of GCN4 expression [Source:SGD;Acc:S000004282]
#INFO:	BIOGRID NEIGHBOUR:	SPC25	Component of the kinetochore-associated Ndc80 complex; involved in chromosome segregation, spindle checkpoint activity, and kinetochore clustering; evolutionarily conserved; other members include Ndc80p, Nuf2p, Spc24p, and Spc25p [Source:SGD;Acc:S000000820]
#INFO:	BIOGRID NEIGHBOUR:	GOSH:4086	Essential protein of unknown function [Source:SGD;Acc:S000003902]
#INFO:	BIOGRID NEIGHBOUR:	SPT7	Subunit of the SAGA transcriptional regulatory complex; involved in proper assembly of the complex; also present as a C-terminally truncated form in the SLIK/SALSA transcriptional regulatory complex [Source:SGD;Acc:S000000285]
#INFO:	BIOGRID NEIGHBOUR:	NUP188	Subunit of the inner ring of the nuclear pore complex (NPC); contributes to NPC organization and nucleocytoplasmic transport; homologous to human NUP188 [Source:SGD;Acc:S000004571]
#INFO:	BIOGRID NEIGHBOUR:	ERP6	Member of the p24 family involved in ER to Golgi transport; similar to Emp24p and Erv25p; the authentic, non-tagged protein is detected in highly purified mitochondria in high-throughput studies; ERP6 has a paralog, ERP1, that arose from the whole genome duplication [Source:SGD;Acc:S000002970]
#INFO:	BIOGRID NEIGHBOUR:	SDS23	Protein involved in cell separation during budding; one of two S. cerevisiae homologs (Sds23p and Sds24p) of the S. pombe Sds23 protein, which is implicated in APC/cyclosome regulation; SDS23 has a paralog, SDS24, that arose from the whole genome duplication [Source:SGD;Acc:S000003024]
#INFO:	BIOGRID NEIGHBOUR:	ZRC1	Vacuolar membrane zinc transporter; transports zinc from cytosol to vacuole for storage; also has role in resistance to zinc shock resulting from sudden influx of zinc into cytoplasm; human ortholog SLC30A10 functions as a Mn transporter and mutations in SLC30A10 cause neurotoxic accumulation of Mn in liver and brain; ZRC1 has a paralog, COT1, that arose from the whole genome duplication [Source:…
#INFO:	BIOGRID NEIGHBOUR:	HRD1	Ubiquitin-protein ligase; functions in ER retention of misfolded proteins; required for ER-associated degradation (ERAD) of misfolded proteins; genetically linked to the unfolded protein response (UPR); regulated through association with Hrd3p; contains an H2 ring finger; likely plays a general role in targeting proteins that persistently associate with and potentially obstruct the ER-localized t…
#INFO:	BIOGRID NEIGHBOUR:	MPS3	Nuclear envelope protein; required for SPB insertion, initiation of SPB duplication and nuclear fusion; interacts with Mps2p to tether half-bridge to core SPB; N-terminal acetylation of Mps3p by Eco1p regulates its role in nuclear organization; localizes to the SPB half bridge and at telomeres during meiosis; required with Ndj1p and Csm4p for meiotic bouquet formation and telomere-led rapid proph…
#INFO:	BIOGRID NEIGHBOUR:	RPT3	ATPase of the 19S regulatory particle of the 26S proteasome; one of ATPases of the regulatory particle; involved in the degradation of ubiquitinated substrates; substrate of N-acetyltransferase B [Source:SGD;Acc:S000002802]
#INFO:	BIOGRID NEIGHBOUR:	ATG1	Protein serine/threonine kinase; required for vesicle formation in autophagy and the cytoplasm-to-vacuole targeting (Cvt) pathway; structurally required for phagophore assembly site formation; during autophagy forms a complex with Atg13p and Atg17p; essential for cell cycle progression from G2/M to G1 under nitrogen starvation [Source:SGD;Acc:S000003148]
#INFO:	BIOGRID NEIGHBOUR:	ADO1	Adenosine kinase; required for the utilization of S-adenosylmethionine (AdoMet); may be involved in recycling adenosine produced through the methyl cycle [Source:SGD;Acc:S000003866]
#INFO:	BIOGRID NEIGHBOUR:	GOSH:5483	Protein of unknown function; interacts weakly with Knr4p; YMR262W is not an essential gene [Source:SGD;Acc:S000004875]
#INFO:	BIOGRID NEIGHBOUR:	HDA1	Putative catalytic subunit of a class II histone deacetylase complex; role in azole resistance via Hsp90p, and in the heat shock response; Hda1p interacts with the Hda2p-Hda3p subcomplex to form an active tetramer; deletion increases histone H2B, H3 and H4 acetylation; other members of the HDA1 histone deacetylase complex are Hda2p and Hda3p [Source:SGD;Acc:S000004966]
#INFO:	BIOGRID NEIGHBOUR:	RAD7	Nucleotide excision repair (NER) protein; binds damaged DNA during NER; binds DNA in an ATP-dependent manner (with Rad16p) during NER; required for repair of non-transcribed chromatin; subunit of Nucleotide Excision Repair Factor 4 (NEF4) and the Elongin-Cullin-Socs (ECS) ligase complex [Source:SGD;Acc:S000003813]
#INFO:	BIOGRID NEIGHBOUR:	FTR1	High affinity iron permease; involved in the transport of iron across the plasma membrane; forms complex with Fet3p; expression is regulated by iron; protein abundance increases in response to DNA replication stress [Source:SGD;Acc:S000000947]
#INFO:	BIOGRID NEIGHBOUR:	GOSH:1408	Putative protein of unknown function; YDL186W is not an essential gene [Source:SGD;Acc:S000002345]
#INFO:	BIOGRID NEIGHBOUR:	GOSH:5614	Retrotransposon TYA Gag gene co-transcribed with TYB Pol; translated as TYA or TYA-TYB polyprotein; Gag is a nucleocapsid protein that is the structural constituent of virus-like particles (VLPs); similar to retroviral Gag [Source:SGD;Acc:S000007384]
#INFO:	BIOGRID NEIGHBOUR:	GOSH:1401	Putative protein of unknown function; green fluorescent protein (GFP)-fusion protein localizes to the vacuole [Source:SGD;Acc:S000002339]
#INFO:	BIOGRID NEIGHBOUR:	SMX2	Core Sm protein Sm G; part of heteroheptameric complex (with Smb1p, Smd1p, Smd2p, Smd3p, Sme1p, and Smx3p) that is part of the spliceosomal U1, U2, U4, and U5 snRNPs; homolog of human Sm G [Source:SGD;Acc:S000002965]
#INFO:	BIOGRID NEIGHBOUR:	RRN9	Protein involved in promoting high level transcription of rDNA; subunit of UAF (upstream activation factor) for RNA polymerase I [Source:SGD;Acc:S000004883]
#INFO:	BIOGRID NEIGHBOUR:	SOH1	Subunit of the RNA polymerase II mediator complex; associates with core polymerase subunits to form the RNA polymerase II holoenzyme; involved in telomere maintenance; conserved with other metazoan MED31 subunits [Source:SGD;Acc:S000003095]
#INFO:	BIOGRID NEIGHBOUR:	TAF10	Subunit (145 kDa) of TFIID and SAGA complexes; involved in RNA polymerase II transcription initiation and in chromatin modification [Source:SGD;Acc:S000002574]
#INFO:	BIOGRID NEIGHBOUR:	AAT2	Cytosolic aspartate aminotransferase involved in nitrogen metabolism; localizes to peroxisomes in oleate-grown cells [Source:SGD;Acc:S000004017]
#INFO:	BIOGRID NEIGHBOUR:	GOSH:4560	Putative protein of unknown function; S288C contains an in-frame stop codon between ORFs YLR030W and YLR031W; YLR031W has a paralog, YMR124W, that arose from the whole genome duplication [Source:SGD;Acc:S000004021]
#INFO:	BIOGRID NEIGHBOUR:	CDC27	Subunit of the Anaphase-Promoting Complex/Cyclosome (APC/C); APC/C is a ubiquitin-protein ligase required for degradation of anaphase inhibitors, including mitotic cyclins, during the metaphase/anaphase transition [Source:SGD;Acc:S000000180]
#INFO:	BIOGRID NEIGHBOUR:	RPL20A	Ribosomal 60S subunit protein L20B; homologous to mammalian ribosomal protein L18A, no bacterial homolog; RPL20B has a paralog, RPL20A, that arose from the whole genome duplication [Source:SGD;Acc:S000005839]
#INFO:	BIOGRID NEIGHBOUR:	MMR1	Phosphorylated protein of the mitochondrial outer membrane; localizes only to mitochondria of the bud; interacts with Myo2p to mediate mitochondrial distribution to buds; mRNA is targeted to the bud via the transport system involving She2p [Source:SGD;Acc:S000004180]
#INFO:	BIOGRID NEIGHBOUR:	GCD11	Gamma subunit of the translation initiation factor eIF2; involved in the identification of the start codon; binds GTP when forming the ternary complex with GTP and tRNAi-Met; mutations in human ortholog cause X-linked intellectual disability (XLID) [Source:SGD;Acc:S000000827]
#INFO:	BIOGRID NEIGHBOUR:	CDC42	Small rho-like GTPase; essential for establishment and maintenance of cell polarity; plays a role late in cell fusion via activation of key cell fusion regulator Fus2p; mutants have defects in the organization of actin and septins [Source:SGD;Acc:S000004219]
#INFO:	BIOGRID NEIGHBOUR:	RPT5	ATPase of the 19S regulatory particle of the 26S proteasome; one of six ATPases of the regulatory particle; involved in the degradation of ubiquitinated substrates; recruited to the GAL1-10 promoter region upon induction of transcription; similar to human TBP1 [Source:SGD;Acc:S000005643]
#INFO:	BIOGRID NEIGHBOUR:	YMD8	Putative nucleotide sugar transporter; has similarity to Vrg4p [Source:SGD;Acc:S000004502]
#INFO:	BIOGRID NEIGHBOUR:	DYN1	Cytoplasmic heavy chain dynein; microtubule motor protein; member of the AAA+ protein family, required for anaphase spindle elongation; involved in spindle assembly, chromosome movement, and spindle orientation during cell division, targeted to microtubule tips by Pac1p; motility along microtubules inhibited by She1p [Source:SGD;Acc:S000001762]
#INFO:	BIOGRID NEIGHBOUR:	ITC1	Subunit of ATP-dependent Isw2p-Itc1p chromatin remodeling complex; required for repression of a-specific genes, repression of early meiotic genes during mitotic growth, and repression of INO1; similar to mammalian Acf1p, the regulatory subunit of the mammalian ATP-utilizing chromatin assembly and modifying factor (ACF) complex; ITC1 has a paralog, YPL216W, that arose from the whole genome duplica…
#INFO:	BIOGRID NEIGHBOUR:	REV1	Deoxycytidyl transferase; involved in repair of abasic sites and adducted guanines in damaged DNA by translesion synthesis (TLS); forms a complex with the subunits of DNA polymerase zeta, Rev3p and Rev7p; relocalizes from nucleus to cytoplasm upon DNA replication stress [Source:SGD;Acc:S000005873]
#INFO:	BIOGRID NEIGHBOUR:	SMY1	Kinesin-like myosin passenger-protein; interacts with Myo2p; controls actin cable structure and dynamics; proposed to be involved in exocytosis [Source:SGD;Acc:S000001562]
#INFO:	BIOGRID NEIGHBOUR:	MSN5	Karyopherin; involved in nuclear import and export of proteins, including import of replication protein A and export of Far1p and transcription factors Swi5p, Swi6p, Msn2p, and Pho4p; required for re-export of mature tRNAs after their retrograde import from the cytoplasm; exportin-5 homolog [Source:SGD;Acc:S000002743]
#INFO:	BIOGRID NEIGHBOUR:	YFT2	Protein required for normal ER membrane biosynthesis; member of the highly conserved FIT family of proteins involved in triglyceride droplet biosynthesis and homologous to human FIT2; interacts with Sst2p and Hsp82p in high-throughput two-hybrid screens [Source:SGD;Acc:S000002727]
#INFO:	BIOGRID NEIGHBOUR:	TCO89	Subunit of TORC1 (Tor1p or Tor2p-Kog1p-Lst8p-Tco89p); regulates global H3K56ac; TORC1 complex regulates growth in response to nutrient availability; cooperates with Ssd1p in the maintenance of cellular integrity; deletion strains are hypersensitive to rapamycin [Source:SGD;Acc:S000006101]
#INFO:	BIOGRID NEIGHBOUR:	PKH3	Protein kinase with similarity to mammalian PDK1 and yeast Pkh1p/Phk2p; yeast Pkh1p and Pkh2p are two redundant upstream activators of Pkc1p; identified as a multicopy suppressor of a pkh1 pkh2 double mutant [Source:SGD;Acc:S000002874]
#INFO:	BIOGRID NEIGHBOUR:	STE50	Adaptor protein for various signaling pathways; involved in mating response, invasive/filamentous growth, osmotolerance; acts as an adaptor that links G protein-associated Cdc42p-Ste20p complex to the effector Ste11p to modulate signal transduction [Source:SGD;Acc:S000000537]
#INFO:	BIOGRID NEIGHBOUR:	CMD1	Calmodulin; Ca++ binding protein that regulates Ca++ independent processes (mitosis, bud growth, actin organization, endocytosis, etc.) and Ca++ dependent processes (stress-activated pathways), targets include Nuf1p, Myo2p and calcineurin [Source:SGD;Acc:S000000313]
#INFO:	BIOGRID NEIGHBOUR:	ATP2	Beta subunit of the F1 sector of mitochondrial F1F0 ATP synthase; which is a large, evolutionarily conserved enzyme complex required for ATP synthesis; F1 translationally regulates ATP6 and ATP8 expression to achieve a balanced output of ATP synthase genes encoded in nucleus and mitochondria; phosphorylated [Source:SGD;Acc:S000003882]
#INFO:	BIOGRID NEIGHBOUR:	STP22	Component of the ESCRT-I complex; ESCRT-I is involved in ubiquitin-dependent sorting of proteins into the endosome; prevents polyubiquitination of the arrestin-related protein Rim8p, thereby directing its monoubiquitination by Rsp5p; homologous to the mouse and human Tsg101 tumor susceptibility gene; mutants exhibit a Class E Vps phenotype; [Source:SGD;Acc:S000000514]
#INFO:	BIOGRID NEIGHBOUR:	CMK2	Calmodulin-dependent protein kinase; may play a role in stress response, many CA++/calmodulan dependent phosphorylation substrates demonstrated in vitro, amino acid sequence similar to mammalian Cam Kinase II; CMK2 has a paralog, CMK1, that arose from the whole genome duplication [Source:SGD;Acc:S000005376]
#INFO:	BIOGRID NEIGHBOUR:	SHE9	Protein required for normal mitochondrial morphology; mitochondrial inner membrane protein; may be involved in fission of the inner membrane; forms a homo-oligomeric complex [Source:SGD;Acc:S000002801]
#INFO:	BIOGRID NEIGHBOUR:	SPP1	Subunit of COMPASS (Set1C); a complex which methylates histone H3 on lysine 4 and is required in telomeric transcriptional silencing; interacts with Orc2p; PHD finger domain protein similar to human CGBP, an unmethylated CpG binding protein; relocalizes to the cytosol in response to hypoxia [Source:SGD;Acc:S000006059]
#INFO:	BIOGRID NEIGHBOUR:	GOSH:5520	Protein of unknown function that associates with ribosomes; green fluorescent protein (GFP)-fusion protein localizes to the cell periphery and bud; not an essential gene; protein abundance increases in response to DNA replication stress; YMR295C has a paralog, YGR273C, that arose from the whole genome duplication [Source:SGD;Acc:S000004910]
#INFO:	BIOGRID NEIGHBOUR:	MSG5	Dual-specificity protein phosphatase; exists in 2 isoforms; required for maintenance of a low level of signaling through the cell integrity pathway, adaptive response to pheromone; regulates and is regulated by Slt2p; dephosphorylates Fus3p; MSG5 has a paralog, SDP1, that arose from the whole genome duplication [Source:SGD;Acc:S000004998]
#INFO:	BIOGRID NEIGHBOUR:	MGE1	Mitochondrial matrix cochaperone; nucleotide release factor for Ssc1p in protein translocation and folding; also acts as cochaperone for Ssq1p in folding of Fe-S cluster proteins; acts as oxidative sensor to regulate mitochondrial Ssc1p; in presence of oxidative stress, dimeric Mge1p becomes a monomer and unable to regulate Ssc1p function; homolog of E. coli GrpE and human Mge1 (GRPEL1), which al…
#INFO:	BIOGRID NEIGHBOUR:	LYP1	Lysine permease; one of three amino acid permeases (Alp1p, Can1p, Lyp1p) responsible for uptake of cationic amino acids [Source:SGD;Acc:S000005212]
#INFO:	BIOGRID NEIGHBOUR:	FPR1	Peptidyl-prolyl cis-trans isomerase (PPIase); binds to the drugs FK506 and rapamycin; also binds to the nonhistone chromatin binding protein Hmo1p and may regulate its assembly or function; N-terminally propionylated in vivo [Source:SGD;Acc:S000005079]
#INFO:	BIOGRID NEIGHBOUR:	HTB2	Histone H2B; core histone protein required for chromatin assembly and chromosome function; nearly identical to HTB1; Rad6p-Bre1p-Lge1p mediated ubiquitination regulates reassembly after DNA replication, transcriptional activation, meiotic DSB formation and H3 methylation [Source:SGD;Acc:S000000098]
#INFO:	BIOGRID NEIGHBOUR:	GRE3	Aldose reductase; involved in methylglyoxal, d-xylose, arabinose, and galactose metabolism; stress induced (osmotic, ionic, oxidative, heat shock, starvation and heavy metals); regulated by the HOG pathway; protein abundance increases in response to DNA replication stress [Source:SGD;Acc:S000001146]
#INFO:	BIOGRID NEIGHBOUR:	SMI1	Protein involved in the regulation of cell wall synthesis; proposed to be involved in coordinating cell cycle progression with cell wall integrity [Source:SGD;Acc:S000003461]
#INFO:	BIOGRID NEIGHBOUR:	ARP4	Nuclear actin-related protein involved in chromatin remodeling; component of chromatin-remodeling enzyme complexes [Source:SGD;Acc:S000003617]
#INFO:	BIOGRID NEIGHBOUR:	NKP2	Central kinetochore protein and subunit of the Ctf19 complex; mutants have elevated rates of chromosome loss; orthologous to fission yeast kinetochore protein cnl2 [Source:SGD;Acc:S000004307]
#INFO:	BIOGRID NEIGHBOUR:	GOSH:4038	Xylose and arabinose reductase; member of the aldo-keto reductase (AKR) family; GFP-fusion protein is induced in response to the DNA-damaging agent MMS [Source:SGD;Acc:S000003857]
#INFO:	BIOGRID NEIGHBOUR:	MCM22	Outer kinetochore protein and component of the Ctf3 subcomplex; binds to centromeric DNA in a Ctf19p-dependent manner; involved in chromosome segregation and minichromosome maintenance; orthologous to human centromere constitutive-associated network (CCAN) subunit CENP-K and fission yeast sim4 [Source:SGD;Acc:S000003896]
#INFO:	BIOGRID NEIGHBOUR:	CBC2	Small subunit of the heterodimeric cap binding complex with Sto1p; interacts with Npl3p, possibly to package mRNA for export from the nucleus; may have a role in telomere maintenance; contains an RNA-binding motif [Source:SGD;Acc:S000006099]
#INFO:	BIOGRID NEIGHBOUR:	EKI1	Ethanolamine kinase; primarily responsible for phosphatidylethanolamine synthesis via the CDP-ethanolamine pathway; exhibits some choline kinase activity, thus contributing to phosphatidylcholine synthesis via the CDP-choline pathway; EKI1 has a paralog, CKI1, that arose from the whole genome duplication [Source:SGD;Acc:S000002554]
#INFO:	BIOGRID NEIGHBOUR:	RMP1	Subunit of RNase MRP; RNase MRP processes pre-rRNA and has a role in cell cycle-regulated degradation of daughter cell-specific mRNAs; unlike most subunits, not shared between RNase MRP and nuclear RNase P [Source:SGD;Acc:S000004135]
#INFO:	BIOGRID NEIGHBOUR:	TFA1	TFIIE large subunit; involved in recruitment of RNA polymerase II to the promoter, activation of TFIIH, and promoter opening [Source:SGD;Acc:S000001511]
#INFO:	BIOGRID NEIGHBOUR:	CST9	SUMO E3 ligase; required for synaptonemal complex formation; localizes to synapsis initiation sites on meiotic chromosomes; potential Cdc28p substrate [Source:SGD;Acc:S000004386]
#INFO:	BIOGRID NEIGHBOUR:	GOSH:6329	Retrotransposon TYA Gag gene co-transcribed with TYB Pol; translated as TYA or TYA-TYB polyprotein; Gag is a nucleocapsid protein that is the structural constituent of virus-like particles (VLPs); similar to retroviral Gag [Source:SGD;Acc:S000007351]
#INFO:	BIOGRID NEIGHBOUR:	CAT8	Zinc cluster transcriptional activator; necessary for derepression of a variety of genes under non-fermentative growth conditions, active after diauxic shift, binds carbon source responsive elements; relative distribution to the nucleus increases upon DNA replication stress [Source:SGD;Acc:S000004893]
#INFO:	BIOGRID NEIGHBOUR:	CAF20	Phosphoprotein of the mRNA cap-binding complex; involved in translational control; repressor of cap-dependent translation initiation; competes with eIF4G for binding to eIF4E [Source:SGD;Acc:S000005802]
#INFO:	BIOGRID NEIGHBOUR:	GIS2	Translational activator for mRNAs with internal ribosome entry sites; associates with polysomes and binds to a specific subset of mRNAs; localizes to RNA processing bodies (P bodies) and to stress granules; may have a role in translation regulation under stress conditions; ortholog of human ZNF9/CNBP, a gene involved in myotonic dystrophy type 2 [Source:SGD;Acc:S000005199]
#INFO:	BIOGRID NEIGHBOUR:	GOSH:7071	Retrotransposon TYA Gag gene co-transcribed with TYB Pol; translated as TYA or TYA-TYB polyprotein; Gag is a nucleocapsid protein that is the structural constituent of virus-like particles (VLPs); similar to retroviral Gag [Source:SGD;Acc:S000007363]
#INFO:	BIOGRID NEIGHBOUR:	GAS1	Beta-1,3-glucanosyltransferase; required for cell wall assembly and also has a role in transcriptional silencing; localizes to cell surface via a glycosylphosphatidylinositol (GPI) anchor; also found at nuclear periphery; genetic interactions with histone H3 lysine acetyltransferases GCN5 and SAS3 indicate previously unsuspected functions for Gas1 in DNA damage response and cell cycle regulation …
#INFO:	BIOGRID NEIGHBOUR:	NDL1	Homolog of nuclear distribution factor NudE; NUDEL; interacts with Pac1p and regulates dynein targeting to microtubule plus ends [Source:SGD;Acc:S000004244]
#INFO:	BIOGRID NEIGHBOUR:	APL3	Alpha-adaptin; large subunit of the clathrin associated protein complex (AP-2); involved in vesicle mediated transport [Source:SGD;Acc:S000000133]
#INFO:	BIOGRID NEIGHBOUR:	NDC80	Component of the kinetochore-associated Ndc80 complex; conserved coiled-coil protein involved in chromosome segregation, spindle checkpoint activity, and kinetochore assembly and clustering; evolutionarily conserved; other members include Ndc80p, Nuf2p, Scp24p, and Spc25p; modified by sumoylation [Source:SGD;Acc:S000001406]
#INFO:	BIOGRID NEIGHBOUR:	HRT1	RING-H2 domain core subunit of multiple ubiquitin ligase complexes; subunit of Skp1-Cullin-F-box (SCF) that tethers the Cdc34p (E2) and Cdc53p (cullin) SCF subunits, and is required for degradation of Gic2p, Far1p, Sic1p and Cln2p; subunit of the Rtt101p-Mms1p-Mms22p ubiquitin ligase that stabilizes replication forks after DNA lesions; subunit of the Cul3p-Elc1p-Ela1p ubiquitin ligase involved in…
#INFO:	BIOGRID NEIGHBOUR:	NOP14	Nucleolar protein; forms a complex with Noc4p that mediates maturation and nuclear export of 40S ribosomal subunits; also present in the small subunit processome complex, which is required for processing of pre-18S rRNA [Source:SGD;Acc:S000002307]
#INFO:	BIOGRID NEIGHBOUR:	MET18	Component of cytosolic iron-sulfur protein assembly (CIA) machinery; acts at a late step of Fe-S cluster assembly; forms the CIA targeting complex with Cia1p and Cia2p that directs Fe-S cluster incorporation into a subset of proteins involved in methionine biosynthesis, DNA replication and repair, transcription, and telomere maintenance; ortholog of human MMS19 [Source:SGD;Acc:S000001390]
#INFO:	BIOGRID NEIGHBOUR:	MIC60	Component of the MICOS complex; MICOS (formerly MINOS or MitOS) is a mitochondrial inner membrane complex that extends into the intermembrane space and has a role in the maintenance of crista junctions, inner membrane architecture, and formation of contact sites to the outer membrane; Mic60p is also involved in import of intermembrane space (IMS) proteins, probably by positioning Mia40p relative …
#INFO:	BIOGRID NEIGHBOUR:	PET9	Major ADP/ATP carrier of the mitochondrial inner membrane; exchanges cytosolic ADP for mitochondrially synthesized ATP; also imports heme and ATP; phosphorylated; required for viability in many lab strains that carry a sal1 mutation; PET9 has a paralog, AAC3, that arose from the whole genome duplication [Source:SGD;Acc:S000000126]
#INFO:	BIOGRID NEIGHBOUR:	STT3	Subunit of the oligosaccharyltransferase complex of the ER lumen; complex catalyzes asparagine-linked glycosylation of newly synthesized proteins; forms a subcomplex with Ost3p and Ost4p and is directly involved in catalysis [Source:SGD;Acc:S000002990]
#INFO:	BIOGRID NEIGHBOUR:	MEI5	Meiosis-specific protein involved in meiotic recombination; involved in DMC1-dependent meiotic recombination; forms heterodimer with Sae3p; proposed to be an assembly factor for Dmc1p [Source:SGD;Acc:S000006042]
#INFO:	BIOGRID NEIGHBOUR:	URC2	Putative Zn(II)2Cys6 motif containing transcription factor; non-essential gene identified in a screen for mutants with increased levels of rDNA transcription; similar to S. kluyveri Urc2p involved in uracil catabolism [Source:SGD;Acc:S000002928]
#INFO:	BIOGRID NEIGHBOUR:	OSW7	Protein involved in outer spore wall assembly; likely involved directly in dityrosine layer assembly; may be involved in response to high salt and changes in carbon source; deletion mutant has decreased spore survival in Drosophila feces; OSW7 has a paralog, SHE10, that arose from the whole genome duplication; deletion of both OSW7 and SHE10 results in reduced dityrosine fluorescence from the spo…
#INFO:	BIOGRID NEIGHBOUR:	GOSH:3998	Protein of unknown function; green fluorescent protein (GFP)-fusion protein localizes to both the cytoplasm and the nucleus; relative distribution to the nucleus increases upon DNA replication stress [Source:SGD;Acc:S000003817]
#INFO:	BIOGRID NEIGHBOUR:	GCN20	Positive regulator of the Gcn2p kinase activity; forms a complex with Gcn1p; proposed to stimulate Gcn2p activation by an uncharged tRNA [Source:SGD;Acc:S000001905]
#INFO:	BIOGRID NEIGHBOUR:	PEX27	Peripheral peroxisomal membrane protein; involved in controlling peroxisome size and number, interacts with Pex25p; PEX27 has a paralog, PEX25, that arose from the whole genome duplication [Source:SGD;Acc:S000005719]
#INFO:	BIOGRID NEIGHBOUR:	VPS36	Component of the ESCRT-II complex; contains the GLUE (GRAM Like Ubiquitin binding in EAP45) domain which is involved in interactions with ESCRT-I and ubiquitin-dependent sorting of proteins into the endosome; plays a role in the formation of mutant huntingtin (Htt) aggregates in yeast [Source:SGD;Acc:S000004409]
#INFO:	BIOGRID NEIGHBOUR:	TRM13	2'-O-methyltransferase; responsible for modification of tRNA at position 4; C-terminal domain has similarity to Rossmann-fold (RFM) superfamily of RNA methyltransferases [Source:SGD;Acc:S000005485]
#INFO:	BIOGRID NEIGHBOUR:	GOSH:3038	Putative protein of unknown function; green fluorescent protein (GFP)-fusion protein localizes to the cytoplasm [Source:SGD;Acc:S000003442]
#INFO:	BIOGRID NEIGHBOUR:	LSM2	Lsm (Like Sm) protein; part of heteroheptameric complexes (Lsm2p-7p and either Lsm1p or 8p): cytoplasmic Lsm1p complex involved in mRNA decay; nuclear Lsm8p complex part of U6 snRNP and possibly involved in processing tRNA, snoRNA, and rRNA; relocalizes from nucleus to cytoplasmic foci upon DNA replication stress [Source:SGD;Acc:S000000122]
#INFO:	BIOGRID NEIGHBOUR:	ARG3	Ornithine carbamoyltransferase; also known as carbamoylphosphate:L-ornithine carbamoyltransferase; catalyzes the biosynthesis of the arginine precursor citrulline [Source:SGD;Acc:S000003624]
#INFO:	BIOGRID NEIGHBOUR:	PSK2	PAS-domain containing serine/threonine protein kinase; regulates sugar flux and translation in response to an unknown metabolite by phosphorylating Ugp1p and Gsy2p (sugar flux) and Caf20p, Tif11p and Sro9p (translation); PSK2 has a paralog, PSK1, that arose from the whole genome duplication [Source:SGD;Acc:S000005405]
#INFO:	BIOGRID NEIGHBOUR:	PEX14	Central component of the peroxisomal importomer complex; peroxisomal protein import machinery docking complex component; interacts with both PTS1 (Pex5p) and PTS2 (Pex7p), peroxisomal matrix protein signal recognition factors and membrane receptor Pex13p [Source:SGD;Acc:S000003121]
#INFO:	BIOGRID NEIGHBOUR:	STE12	Transcription factor that is activated by a MAPK signaling cascade; activates genes involved in mating or pseudohyphal/invasive growth pathways; cooperates with Tec1p transcription factor to regulate genes specific for invasive growth [Source:SGD;Acc:S000001126]
#INFO:	BIOGRID NEIGHBOUR:	MSB3	Rab GTPase-activating protein; regulates endocytosis via inactivation of Vps21p at endosomes and vacuole fusion via inactivation of Ypt7p at vacuoles; also acts on Ypt52p and Sec4p; required for proper actin organization; also localizes to plasma membrane and sites of polarized growth; relocalizes from bud neck to cytoplasm upon DNA replication stress; similar to the TBC-domain Tre2 oncogene; MSB…
#INFO:	BIOGRID NEIGHBOUR:	ASI3	Subunit of the nuclear inner membrane Asi ubiquitin ligase complex; Asi complex targets both misfolded proteins and regulators of sterol biosynthesis for ubiquitin-mediated degradation; acts with Asi1p and Asi2p to ensure the fidelity of SPS-sensor signalling by targeting latent unprocessed forms of Stp1p and Stp2p and maintains the repressed state of gene expression in the absence of inducing am…
#INFO:	BIOGRID NEIGHBOUR:	ENT2	Epsin-like protein required for endocytosis and actin patch assembly; functionally redundant with Ent1p; contains clathrin-binding motif at C-terminus; ENT2 has a paralog, ENT1, that arose from the whole genome duplication [Source:SGD;Acc:S000004196]
#INFO:	BIOGRID NEIGHBOUR:	SPC19	Essential subunit of the Dam1 complex (aka DASH complex); complex couples kinetochores to the force produced by MT depolymerization thereby aiding in chromosome segregation; also localized to nuclear side of spindle pole body [Source:SGD;Acc:S000002609]
#INFO:	BIOGRID NEIGHBOUR:	SAM1	S-adenosylmethionine synthetase; catalyzes transfer of the adenosyl group of ATP to the sulfur atom of methionine; SAM1 has a paralog, SAM2, that arose from the whole genome duplication [Source:SGD;Acc:S000004170]
#INFO:	BIOGRID NEIGHBOUR:	RPN8	Essential non-ATPase regulatory subunit of the 26S proteasome; has similarity to the human p40 proteasomal subunit and to another S. cerevisiae regulatory subunit, Rpn11p [Source:SGD;Acc:S000005787]
#INFO:	BIOGRID NEIGHBOUR:	GOSH:2116	Predicted cytoskeleton protein involved in intracellular signaling; based on quantitative analysis of protein-protein interaction maps; may interact with ribosomes, based on co-purification studies; contains fibronectin type III domain fold [Source:SGD;Acc:S000000769]
#INFO:	BIOGRID NEIGHBOUR:	GOSH:2095	Putative protein of unknown function; green fluorescent protein (GFP)-fusion protein localizes to both the cytoplasm and the nucleus [Source:SGD;Acc:S000000751]
#INFO:	BIOGRID NEIGHBOUR:	TRS65	Component of transport protein particle (TRAPP) complex II; TRAPPII is a multimeric guanine nucleotide-exchange factor for the GTPase Ypt1p, regulating intra-Golgi and endosome-Golgi traffic; role in cell wall beta-glucan biosynthesis and the stress response [Source:SGD;Acc:S000003398]
#INFO:	BIOGRID NEIGHBOUR:	GOSH:5868	Putative protein of unknown function [Source:SGD;Acc:S000005239]
#INFO:	BIOGRID NEIGHBOUR:	RPM2	Protein subunit of mitochondrial RNase P; has roles in nuclear transcription, cytoplasmic and mitochondrial RNA processing, and mitochondrial translation; distributed to mitochondria, cytoplasmic processing bodies, and the nucleus [Source:SGD;Acc:S000004556]
#INFO:	BIOGRID NEIGHBOUR:	LST8	Protein required for the transport of Gap1p; required for the transport of amino acid permease Gap1p from the Golgi to the cell surface; component of the TOR signaling pathway; associates with both Tor1p and Tor2p; contains a WD-repeat [Source:SGD;Acc:S000004951]
#INFO:	BIOGRID NEIGHBOUR:	CIR1	Mitochondrial protein that interacts with frataxin (Yfh1p); putative ortholog of mammalian electron transfer flavoprotein complex subunit ETF-beta; may have a role in oxidative stress response [Source:SGD;Acc:S000003439]
#INFO:	BIOGRID NEIGHBOUR:	SNX3	Sorting nexin for late-Golgi enzymes; required to maintain late-Golgi resident enzymes in their proper location by recycling molecules from the prevacuolar compartment; contains a PX domain and sequence similarity to human Snx3p [Source:SGD;Acc:S000005884]
#INFO:	BIOGRID NEIGHBOUR:	FLO8	Transcription factor; required for flocculation, diploid filamentous growth, and haploid invasive growth; forms a heterodimer with Mss1p that interacts with the Swi/Snf complex during transcriptional activation of FLO1, FLO11, and STA1; genome reference strain S288C and most laboratory strains have a nonsense mutation in this gene [Source:SGD;Acc:S000000911]
#INFO:	BIOGRID NEIGHBOUR:	FMP45	Integral membrane protein localized to mitochondria; required for sporulation and maintaining sphingolipid content; similar to SUR7; FMP45 has a paralog, YNL194C, that arose from the whole genome duplication [Source:SGD;Acc:S000002381]
#INFO:	BIOGRID NEIGHBOUR:	GUP1	Plasma membrane protein involved in remodeling GPI anchors; member of the MBOAT family of putative membrane-bound O-acyltransferases; role in misfolded protein quality control; proposed to be involved in glycerol transport; GUP1 has a paralog, GUP2, that arose from the whole genome duplication [Source:SGD;Acc:S000003052]
#INFO:	BIOGRID NEIGHBOUR:	IRC23	Putative protein of unknown function; green fluorescent protein (GFP)-fusion localizes to the ER; null mutant displays increased levels of spontaneous Rad52p foci; IRC23 has a paralog, BSC2, that arose from the whole genome duplication [Source:SGD;Acc:S000005570]
#INFO:	BIOGRID NEIGHBOUR:	LHS1	Molecular chaperone of the endoplasmic reticulum lumen; involved in polypeptide translocation and folding; nucleotide exchange factor for the ER lumenal Hsp70 chaperone Kar2p; regulated by the unfolded protein response pathway [Source:SGD;Acc:S000001556]
#INFO:	BIOGRID NEIGHBOUR:	ATG17	Scaffold protein responsible for phagophore assembly site organization; regulatory subunit of an autophagy-specific complex that includes Atg1p and Atg13p; stimulates Atg1p kinase activity; human ortholog RB1CC1/FIP200 interacts with p53, which inhibits autophagy in human cells [Source:SGD;Acc:S000004415]
#INFO:	BIOGRID NEIGHBOUR:	MPE1	Essential conserved subunit of CPF cleavage and polyadenylation factor; plays a role in 3' end formation of mRNA via the specific cleavage and polyadenylation of pre-mRNA, contains a putative RNA-binding zinc knuckle motif; relocalizes to the cytosol in response to hypoxia [Source:SGD;Acc:S000001542]
#INFO:	BIOGRID NEIGHBOUR:	ELO3	Elongase; involved in fatty acid and sphingolipid biosynthesis; synthesizes very long chain 20-26-carbon fatty acids from C18-CoA primers; involved in regulation of sphingolipid biosynthesis [Source:SGD;Acc:S000004364]
#INFO:	BIOGRID NEIGHBOUR:	MHP1	Microtubule-associated protein involved in microtubule organization; involved in assembly and stabilization of microtubules; overproduction results in cell cycle arrest at G2 phase; similar to Drosophila protein MAP and to mammalian MAP4 proteins [Source:SGD;Acc:S000003578]
#INFO:	BIOGRID NEIGHBOUR:	TPK1	cAMP-dependent protein kinase catalytic subunit; promotes vegetative growth in response to nutrients via the Ras-cAMP signaling pathway; inhibited by regulatory subunit Bcy1p in the absence of cAMP; phosphorylates and inhibits Whi3p to promote G1/S phase passage; partially redundant with Tpk2p and Tpk3p; phosphorylates pre-Tom40p, which impairs its import into mitochondria under non-respiratory c…
#INFO:	BIOGRID NEIGHBOUR:	SPC29	Inner plaque spindle pole body (SPB) component; links the central plaque component Spc42p to the inner plaque component Spc110p; required for SPB duplication [Source:SGD;Acc:S000006045]
#INFO:	BIOGRID NEIGHBOUR:	SCP160	Essential RNA-binding G protein effector of mating response pathway; ligand-activated RNA-binding protein that delivers RNAs involved in polarization and perpetualizing mating signal to shmoo tip during pheromone signaling; Scp160p-mediated RNA trafficking essential for chemotropism and successful mating; mainly associated with nuclear envelope and ER, interacts in mRNA-dependent manner with tran…
#INFO:	BIOGRID NEIGHBOUR:	REG1	Regulatory subunit of type 1 protein phosphatase Glc7p; involved in negative regulation of glucose-repressible genes; involved in regulation of the nucleocytoplasmic shuttling of Hxk2p; REG1 has a paralog, REG2, that arose from the whole genome duplication [Source:SGD;Acc:S000002435]
#INFO:	BIOGRID NEIGHBOUR:	GIR2	Highly-acidic RWD domain-containing protein of unknown function; cytoplasmic; forms a complex with Rbg2p; interacts with Rbg1p and Gcn1p; associates with translating ribosomes; putative intrinsically unstructured protein [Source:SGD;Acc:S000002559]
#INFO:	BIOGRID NEIGHBOUR:	UBC8	Ubiquitin-conjugating enzyme that regulates gluconeogenesis; negatively regulates gluconeogenesis by mediating the glucose-induced ubiquitination of fructose-1,6-bisphosphatase (FBPase); cytoplasmic enzyme that catalyzes the ubiquitination of histones in vitro [Source:SGD;Acc:S000000738]
#INFO:	BIOGRID NEIGHBOUR:	JHD2	JmjC domain family histone demethylase; promotes global demethylation of H3K4 and repression of noncoding intergenic transcription during sporulation; removes methyl groups added by Set1p methyltransferase; negatively regulated by H3K14 acetylation; protein levels regulated by Not4p polyubiquitin-mediated degradation; regulates sporulation timing by extending period of active transcription in opp…
#INFO:	BIOGRID NEIGHBOUR:	CKS1	Cyclin-dependent protein kinase regulatory subunit and adaptor; interacts with Cdc28p(Cdk1p); required for G1/S and G2/M phase transitions and budding; mediates the phosphorylation and degradation of Sic1p; modulates proteolysis of M-phase targets through interactions with the proteasome; role in transcriptional regulation, recruiting proteasomal subunits to target gene promoters [Source:SGD;Acc:…
#INFO:	BIOGRID NEIGHBOUR:	SHR3	Endoplasmic reticulum packaging chaperone; required for incorporation of amino acid permeases into COPII coated vesicles for transport to the cell surface [Source:SGD;Acc:S000002371]
#INFO:	BIOGRID NEIGHBOUR:	DOT1	Nucleosomal histone H3-Lys79 methylase; methylation is required for telomeric silencing, meiotic checkpoint control, and DNA damage response [Source:SGD;Acc:S000002848]
#INFO:	BIOGRID NEIGHBOUR:	GOSH:1510	Retrotransposon TYA Gag gene co-transcribed with TYB Pol; translated as TYA or TYA-TYB polyprotein; Gag is a nucleocapsid protein that is the structural constituent of virus-like particles (VLPs); similar to retroviral Gag [Source:SGD;Acc:S000007344]
#INFO:	BIOGRID NEIGHBOUR:	CLU1	Subunit of the eukaryotic translation initiation factor 3 (eIF3); component of unknown function; deletion causes defects in mitochondrial organization but not in growth or translation initiation; can rescue cytokinesis and mitochondrial organization defects of the Dictyostelium cluA- mutant [Source:SGD;Acc:S000004614]
#INFO:	BIOGRID NEIGHBOUR:	GFA1	Glutamine-fructose-6-phosphate amidotransferase; catalyzes the formation of glucosamine-6-P and glutamate from fructose-6-P and glutamine in the first step of chitin biosynthesis; GFA1 has a paralogous region, comprising ORFs YMR084W-YMR085W, that arose from the whole genome duplication [Source:SGD;Acc:S000001587]
#INFO:	BIOGRID NEIGHBOUR:	SCH9	AGC family protein kinase; functional ortholog of mammalian S6 kinase; phosphorylated by Tor1p and required for TORC1-mediated regulation of ribosome biogenesis, translation initiation, and entry into G0 phase; involved in transactivation of osmostress-responsive genes; regulates G1 progression, cAPK activity and nitrogen activation of the FGM pathway; integrates nutrient signals and stress signa…
#INFO:	BIOGRID NEIGHBOUR:	PEX11	Peroxisomal protein required for medium-chain fatty acid oxidation; also required for peroxisome proliferation, possibly by inducing membrane curvature; localization regulated by phosphorylation; transcription regulated by Adr1p and Pip2p-Oaf1p [Source:SGD;Acc:S000005507]
#INFO:	BIOGRID NEIGHBOUR:	SSU72	Phosphatase and transcription/RNA-processing factor; associates with TFIIB and cleavage/polyadenylation factor Pta1p; exhibits phosphatase activity on serine-5 and serine-7 of the RNA polymerase II C-terminal domain; affects start site selection and transcriptional read through in vivo [Source:SGD;Acc:S000005166]
#INFO:	BIOGRID NEIGHBOUR:	CMK1	Calmodulin-dependent protein kinase; may play a role in stress response, many Ca++/calmodulin dependent phosphorylation substrates demonstrated in vitro, amino acid sequence similar to mammalian Cam Kinase II; CMK1 has a paralog, CMK2, that arose from the whole genome duplication [Source:SGD;Acc:S000001910]
#INFO:	BIOGRID NEIGHBOUR:	TRM1	tRNA methyltransferase; two forms of protein are made by alternative translation starts; localizes to both nucleus and mitochondrion to produce modified base N2,N2-dimethylguanosine in tRNAs in both compartments; nuclear Trm1p is evenly distributed around inner membrane in WT, but mislocalizes as puncta near ER-nucleus junctions in spindle pole body (SPB) mutants; both Trm1p inner nuclear membran…
#INFO:	BIOGRID NEIGHBOUR:	SNQ2	Plasma membrane ATP-binding cassette (ABC) transporter; multidrug transporter involved in multidrug resistance and resistance to singlet oxygen species [Source:SGD;Acc:S000002418]
#INFO:	BIOGRID NEIGHBOUR:	ADR1	Carbon source-responsive zinc-finger transcription factor; required for transcription of the glucose-repressed gene ADH2, of peroxisomal protein genes, and of genes required for ethanol, glycerol, and fatty acid utilization [Source:SGD;Acc:S000002624]
#INFO:	BIOGRID NEIGHBOUR:	ESA1	Catalytic subunit of the histone acetyltransferase complex (NuA4); acetylates four conserved internal lysines of histone H4 N-terminal tail and can acetylate histone H2A; master regulator of cellular acetylation balance; required for cell cycle progression and transcriptional silencing at the rDNA locus and regulation of autophagy; human ortholog TIP60/KAT5 is implicated in cancer and other disea…
#INFO:	BIOGRID NEIGHBOUR:	TAF9	Subunit (17 kDa) of TFIID and SAGA complexes; involved in RNA polymerase II transcription initiation and in chromatin modification, similar to histone H3 [Source:SGD;Acc:S000004849]
#INFO:	BIOGRID NEIGHBOUR:	NUT1	Component of the RNA polymerase II mediator complex; mediator is required for transcriptional activation and also has a role in basal transcription [Source:SGD;Acc:S000003119]
#INFO:	BIOGRID NEIGHBOUR:	YPK1	Serine/threonine protein kinase; phosphorylates and downregulates flippase activator Fpk1p; inactivates Orm1p and Orm2p (inhibitors of serine:palmitoyl-coenzyme A transferase) by phosphorylation in response to compromised sphingolipid synthesis; mutations affect receptor-mediated endocytosis and sphingolipid-mediated and cell integrity signaling pathways; homolog of mammalian kinase SGK; YPK1 has…
#INFO:	BIOGRID NEIGHBOUR:	SKP1	Evolutionarily conserved kinetochore protein; part of multiple protein complexes, including the SCF ubiquitin ligase complex, the CBF3 complex that binds centromeric DNA, and the RAVE complex that regulates assembly of the V-ATPase; protein abundance increases in response to DNA replication stress [Source:SGD;Acc:S000002736]
#INFO:	BIOGRID NEIGHBOUR:	CUE2	Protein of unknown function; has two CUE domains that bind ubiquitin, which may facilitate intramolecular monoubiquitination [Source:SGD;Acc:S000001573]
#INFO:	BIOGRID NEIGHBOUR:	SPC24	Component of the kinetochore-associated Ndc80 complex; involved in chromosome segregation, spindle checkpoint activity, and kinetochore clustering; evolutionarily conserved; other members include Ndc80p, Nuf2p, Spc24p, and Spc25p [Source:SGD;Acc:S000004723]
#INFO:	BIOGRID NEIGHBOUR:	GPM1	Tetrameric phosphoglycerate mutase; mediates the conversion of 3-phosphoglycerate to 2-phosphoglycerate during glycolysis and the reverse reaction during gluconeogenesis [Source:SGD;Acc:S000001635]
#INFO:	BIOGRID NEIGHBOUR:	SSL2	Component of RNA polymerase transcription factor TFIIH holoenzyme; has DNA-dependent ATPase/helicase activity and is required, with Rad3p, for unwinding promoter DNA; interacts functionally with TFIIB and has roles in transcription start site selection and in gene looping to juxtapose initiation and termination regions; involved in DNA repair; relocalizes to the cytosol in response to hypoxia; ho…
#INFO:	BIOGRID NEIGHBOUR:	PRE9	Alpha 3 subunit of the 20S proteasome; the only nonessential 20S subunit; may be replaced by the alpha 4 subunit (Pre6p) under stress conditions to create a more active proteasomal isoform [Source:SGD;Acc:S000003367]
#INFO:	BIOGRID NEIGHBOUR:	HSK3	Essential subunit of the Dam1 complex (aka DASH complex); complex couples kinetochores to the force produced by MT depolymerization thereby aiding in chromosome segregation; is transferred to the kinetochore prior to mitosis [Source:SGD;Acc:S000028421]
#INFO:	BIOGRID NEIGHBOUR:	MDN1	Huge dynein-related AAA-type ATPase (midasin); forms extended pre-60S particle with the Rix1 complex (Rix1p-Ipi1p-Ipi3p); acts in removal of ribosomal biogenesis factors at successive steps of pre-60S assembly and export from nucleus [Source:SGD;Acc:S000004096]
#INFO:	BIOGRID NEIGHBOUR:	NET1	Core subunit of the RENT complex; involved in nucleolar silencing and telophase exit; stimulates transcription by RNA polymerase I and regulates nucleolar structure; NET1 has a paralog, TOF2, that arose from the whole genome duplication [Source:SGD;Acc:S000003612]
#INFO:	BIOGRID NEIGHBOUR:	PET10	Protein of unknown function that localizes to lipid particles; localization suggests a role in lipid metabolism; expression pattern suggests a role in respiratory growth; computational analysis of large-scale protein-protein interaction data suggests a role in ATP/ADP exchange [Source:SGD;Acc:S000001754]
#INFO:	BIOGRID NEIGHBOUR:	SLX8	Subunit of Slx5-Slx8 SUMO-targeted ubiquitin ligase (STUbL) complex; stimulated by prior attachment of SUMO to the substrate; contains a C-terminal RING domain; forms nuclear foci upon DNA replication stress [Source:SGD;Acc:S000000918]
#INFO:	BIOGRID NEIGHBOUR:	DRE2	Component of the cytosolic Fe-S protein assembly (CIA) machinery; contains an Fe-S cluster that receives electrons from NADPH via the action of Tah18pin an early step in the CIA pathway; ortholog of human Ciapin1; protein abundance increases in response to DNA replication stress [Source:SGD;Acc:S000001779]
#INFO:	BIOGRID NEIGHBOUR:	GOSH:1615	Protein of unknown function; protein increases in abundance and relative distribution to the nucleus increases upon DNA replication stress; YDR132C has a paralog, YLR108C, that arose from the whole genome duplication [Source:SGD;Acc:S000002539]
#INFO:	BIOGRID NEIGHBOUR:	SPC72	Component of the cytoplasmic Tub4p (gamma-tubulin) complex; binds spindle pole bodies and links them to microtubules; is regulated by Cdc5 kinase; has roles in astral microtubule formation and stabilization [Source:SGD;Acc:S000000045]
#INFO:	BIOGRID NEIGHBOUR:	ISW1	ATPase subunit of imitation-switch (ISWI) class chromatin remodelers; with Ioc3p forms Isw1a complex involved in repression of transcription initiation; with Ioc2p and Ioc4p forms Isw1b complex involved in regulation of transcription elongation; Isw1b recruited to ORFs by H3K36 methylation and acts with Chd1p to prevent trans-histone exchange over coding regions; Isw1p import into nucleus depends…
#INFO:	BIOGRID NEIGHBOUR:	COS2	Protein involved in salt resistance; interacts with sodium:hydrogen antiporter Nha1p; member of the DUP380 subfamily of conserved, often subtelomerically-encoded proteins [Source:SGD;Acc:S000004601]
#INFO:	BIOGRID NEIGHBOUR:	HEL2	RING finger ubiquitin ligase (E3); involved in ubiquitylation and degradation of excess histones; interacts with Ubc4p and Rad53p; null mutant sensitive to hydroxyurea (HU); green fluorescent protein (GFP)-fusion protein localizes to the cytoplasm; computational analysis suggests a role as a transcription factor [Source:SGD;Acc:S000002674]
#INFO:	BIOGRID NEIGHBOUR:	SAM3	High-affinity S-adenosylmethionine permease; required for utilization of S-adenosylmethionine as a sulfur source; has similarity to S-methylmethionine permease Mmp1p [Source:SGD;Acc:S000006195]
#INFO:	BIOGRID NEIGHBOUR:	NUT2	Subunit of the RNA polymerase II mediator complex; associates with core polymerase subunits to form the RNA polymerase II holoenzyme; required for transcriptional activation and has a role in basal transcription; protein abundance increases in response to DNA replication stress [Source:SGD;Acc:S000006372]
#INFO:	BIOGRID NEIGHBOUR:	MED6	Subunit of the RNA polymerase II mediator complex; associates with core polymerase subunits to form the RNA polymerase II holoenzyme; essential for transcriptional regulation; protein abundance increases in response to DNA replication stress [Source:SGD;Acc:S000001100]
#INFO:	BIOGRID NEIGHBOUR:	ENT1	Epsin-like protein involved in endocytosis and actin patch assembly; functionally redundant with Ent2p; binds clathrin via a clathrin-binding domain motif at C-terminus; relocalizes from bud neck to cytoplasm upon DNA replication stress; ENT1 has a paralog, ENT2, that arose from the whole genome duplication [Source:SGD;Acc:S000002320]
#INFO:	BIOGRID NEIGHBOUR:	CKA1	Alpha catalytic subunit of casein kinase 2 (CK2); a Ser/Thr protein kinase with roles in cell growth and proliferation; CK2, comprised of CKA1, CKA2, CKB1 and CKB2, has many substrates including transcription factors and all RNA polymerases; regulates Fkh1p-mediated donor preference during mating-type switching [Source:SGD;Acc:S000001297]
#INFO:	BIOGRID NEIGHBOUR:	UBC1	Ubiquitin-conjugating enzyme; key E2 partner with Ubc4p for the anaphase-promoting complex (APC); mediates selective degradation of short-lived and abnormal proteins; plays a role in vesicle biogenesis and ER-associated protein degradation (ERAD); component of the cellular stress response; protein abundance increases in response to DNA replication stress key E2 partner with Ubc4p for the anaphase…
#INFO:	BIOGRID NEIGHBOUR:	ERG1	Squalene epoxidase; catalyzes the epoxidation of squalene to 2,3-oxidosqualene; plays an essential role in the ergosterol-biosynthesis pathway and is the specific target of the antifungal drug terbinafine [Source:SGD;Acc:S000003407]
#INFO:	BIOGRID NEIGHBOUR:	BIR1	Subunit of chromosomal passenger complex (CPC); CPC is comprised of Ipl1p-Sli15p-Bir1p-Nbl1p and regulates chromosome segregation; required for chromosome bi-orientation and for spindle assembly checkpoint activation upon reduced sister kinetochore tension; relative distribution to shortened microtubules increases upon DNA replication stress; sumoylated in an Mms21p-dependent manner; human surviv…
#INFO:	BIOGRID NEIGHBOUR:	SRB4	Subunit of the RNA polymerase II mediator complex; associates with core polymerase subunits to form the RNA polymerase II holoenzyme; required for basal RNA polymerase II transcription; homozygosity of the human MED17 L371P mutation is associated with infantile cerebral and cerebellar atrophy with poor myelination [Source:SGD;Acc:S000000824]
#INFO:	BIOGRID NEIGHBOUR:	COX4	Subunit IV of cytochrome c oxidase; the terminal member of the mitochondrial inner membrane electron transport chain; precursor N-terminal 25 residues are cleaved during mitochondrial import; phosphorylated; spermidine enhances translation [Source:SGD;Acc:S000003155]
#INFO:	BIOGRID NEIGHBOUR:	HYP2	Translation elongation factor eIF-5A; required for translation of proteins containing polyproline stretches, including Bni1p, and this leads to a requirement for mating projection formation; structural homolog of bacterial EF-P; undergoes an essential hypusination modification; HYP2 has a paralog, ANB1, that arose from the whole genome duplication [Source:SGD;Acc:S000000760]
#INFO:	BIOGRID NEIGHBOUR:	UFO1	F-box receptor protein; subunit of the Skp1-Cdc53-F-box receptor (SCF) E3 ubiquitin ligase complex; binds to phosphorylated Ho endonuclease, allowing its ubiquitylation by SCF and subsequent degradation [Source:SGD;Acc:S000004553]
#INFO:	BIOGRID NEIGHBOUR:	SMT3	Ubiquitin-like protein of the SUMO family; conjugated to lysine residues of target proteins; associates with transcriptionally active genes; regulates chromatid cohesion, chromosome segregation, APC-mediated proteolysis, DNA replication and septin ring dynamics; phosphorylated at Ser2 [Source:SGD;Acc:S000002918]
#INFO:	BIOGRID NEIGHBOUR:	PAR32	Putative protein of unknown function; hyperphosphorylated upon rapamycin treatment in a Tap42p-dependent manner; green fluorescent protein (GFP)-fusion protein localizes to the cytoplasm; PAR32 is not an essential gene [Source:SGD;Acc:S000002332]
#INFO:	BIOGRID NEIGHBOUR:	AIM1	Protein involved in mitochondrial function or organization; null mutant displays elevated frequency of mitochondrial genome loss [Source:SGD;Acc:S000000044]
#INFO:	BIOGRID NEIGHBOUR:	PRP6	Splicing factor; component of the U4/U6-U5 snRNP complex [Source:SGD;Acc:S000000259]
#INFO:	BIOGRID NEIGHBOUR:	PAC1	Involved in nuclear migration, part of the dynein/dynactin pathway; targets dynein to microtubule tips, which is necessary for sliding of microtubules along bud cortex; serves at interface between dynein's ATPase site and its microtubule binding stalk, causing individual dynein motors to remain attached to microtubules for long periods; synthetic lethal with bni1; homolog of human LIS1, mutations…
#INFO:	BIOGRID NEIGHBOUR:	RPN3	Essential non-ATPase regulatory subunit of the 26S proteasome lid; similar to the p58 subunit of the human 26S proteasome; temperature-sensitive alleles cause metaphase arrest, suggesting a role for the proteasome in cell cycle control [Source:SGD;Acc:S000000823]
#INFO:	BIOGRID NEIGHBOUR:	SSP1	Protein involved in the control of meiotic nuclear division; also involved in the coordination of meiosis with spore formation; transcription is induced midway through meiosis [Source:SGD;Acc:S000001227]
#INFO:	BIOGRID NEIGHBOUR:	SAN1	Ubiquitin-protein ligase; involved in proteasome-dependent degradation of aberrant nuclear proteins; targets substrates with regions of exposed hydrophobicity containing 5 or more contiguous hydrophobic residues; contains intrinsically disordered regions that contribute to substrate recognition; prefers a window of exposed hydrophobicity that causes a particular level of protein insolubility, sug…
#INFO:	BIOGRID NEIGHBOUR:	CDC11	Component of the septin ring that is required for cytokinesis; septins are GTP-binding proteins that assemble into rod-like hetero-oligomers that can associate with other rods to form filaments; septin rings at the mother-bud neck act as scaffolds for recruiting cell division factors and as barriers to prevent diffusion of specific proteins between mother and daughter cells [Source:SGD;Acc:S00000…
#INFO:	BIOGRID NEIGHBOUR:	PHO4	Basic helix-loop-helix (bHLH) transcription factor of the myc-family; activates transcription cooperatively with Pho2p in response to phosphate limitation; binding to 'CACGTG' motif is regulated by chromatin restriction, competitive binding of Cbf1p to the same DNA binding motif and cooperation with Pho2p; function is regulated by phosphorylation at multiple sites and by phosphate availability [S…
#INFO:	BIOGRID NEIGHBOUR:	RIX7	Putative ATPase of the AAA family; required for export of pre-ribosomal large subunits from the nucleus; distributed between the nucleolus, nucleoplasm, and nuclear periphery depending on growth conditions [Source:SGD;Acc:S000003957]
#INFO:	BIOGRID NEIGHBOUR:	RNH70	3'-5' exoribonuclease; required for maturation of 3' ends of 5S rRNA and tRNA-Arg3 from dicistronic transcripts [Source:SGD;Acc:S000003508]
#INFO:	BIOGRID NEIGHBOUR:	BOI2	Protein implicated in polar growth, functionally redundant with Boi1p; interacts with bud-emergence protein Bem1p; contains an SH3 (src homology 3) domain and a PH (pleckstrin homology) domain; BOI2 has a paralog, BOI1, that arose from the whole genome duplication [Source:SGD;Acc:S000000916]
#INFO:	BIOGRID NEIGHBOUR:	RAD30	DNA polymerase eta; involved in translesion synthesis during post-replication repair; catalyzes the synthesis of DNA opposite cyclobutane pyrimidine dimers and other lesions; involved in formation of post-replicative damage-induced genome-wide cohesion; may also have a role in protection against mitochondrial mutagenesis; mutations in human pol eta are responsible for XPV [Source:SGD;Acc:S0000028…
#INFO:	BIOGRID NEIGHBOUR:	GOSH:531	Retrotransposon TYA Gag gene co-transcribed with TYB Pol; in YARCTY1-1 TYB is mutant and probably non-functional [Source:SGD;Acc:S000000068]
#INFO:	BIOGRID NEIGHBOUR:	YPT7	Rab family GTPase; GTP-binding protein of the rab family; required for homotypic fusion event in vacuole inheritance, for endosome-endosome fusion; interacts with the cargo selection/retromer complex for retrograde sorting; similar to mammalian Rab7 [Source:SGD;Acc:S000004460]
#INFO:	BIOGRID NEIGHBOUR:	TAE2	Component of the ribosome quality control complex (RQC); RQC (Rqc1p-Rkr1p-Tae2p-Cdc48p-Npl4p-Ufd1p) is a ribosome-bound complex required for the degradation of polypeptides arising from stalled translation involved in protein translation; monitors translation stress and signals this to Hsf1p; may interact with ribosomes, based on co-purification experiments; green fluorescent protein (GFP)-fusion…
#INFO:	BIOGRID NEIGHBOUR:	GOSH:5094	Retrotransposon TYA Gag gene co-transcribed with TYB Pol; translated as TYA or TYA-TYB polyprotein; Gag is a nucleocapsid protein that is the structural constituent of virus-like particles (VLPs); similar to retroviral Gag [Source:SGD;Acc:S000007381]
#INFO:	BIOGRID NEIGHBOUR:	LOA1	Lysophosphatidic acid acyltransferase; involved in triacelglyceride homeostasis and lipid droplet formation; localized to lipid droplets and the ER; specificity for oleoyl-CoA [Source:SGD;Acc:S000006343]
#INFO:	BIOGRID NEIGHBOUR:	NSG1	Protein involved in regulation of sterol biosynthesis; specifically stabilizes Hmg2p, one of two HMG-CoA isoenzymes that catalyze the rate-limiting step in sterol biosynthesis; forms foci at the nuclear periphery upon DNA replication stress; relocalizes to the cytosol in response to hypoxia; homolog of mammalian INSIG proteins; NSG1 has a paralog, NSG2, that arose from the whole genome duplicatio…
#INFO:	BIOGRID NEIGHBOUR:	GRR1	F-box protein component of an SCF ubiquitin-ligase complex; modular substrate specificity factor which associates with core SCF (Cdc53p, Skp1p and Hrt1p/Rbx1p) to form the SCF(Grr1) complex; SCF(Grr1) acts as a ubiquitin-protein ligase directing ubiquitination of substrates such as: Gic2p, Mks1p, Mth1p, Cln1p, Cln2p and Cln3p; involved in carbon catabolite repression, glucose-dependent divalent c…
#INFO:	BIOGRID NEIGHBOUR:	MVB12	ESCRT-I subunit required to stabilize ESCRT-I core complex oligomers; the ESCRT-I core complex (Stp22p, Vps28p, Srn2p) is involved in ubiquitin-dependent sorting of proteins into the endosome; deletion mutant is sensitive to rapamycin and nystatin [Source:SGD;Acc:S000003438]
#INFO:	BIOGRID NEIGHBOUR:	RPN1	Non-ATPase base subunit of the 19S RP of the 26S proteasome; may participate in the recognition of several ligands of the proteasome; contains a leucine-rich repeat (LRR) domain, a site for protein-protein interactions; RP is the acronym for regulatory particle [Source:SGD;Acc:S000001069]
#INFO:	BIOGRID NEIGHBOUR:	NUF2	Component of the kinetochore-associated Ndc80 complex; involved in chromosome segregation, spindle checkpoint activity, and kinetochore clustering; evolutionarily conserved; other members include Ndc80p, Nuf2p, Spc24p, and Spc25p [Source:SGD;Acc:S000005430]
#INFO:	BIOGRID NEIGHBOUR:	BRF1	TFIIIB B-related factor; one of three subunits of RNA polymerase III transcription initiation factor TFIIIB, binds TFIIIC and TBP and recruits RNA pol III to promoters, amino-terminal half is homologous to TFIIB [Source:SGD;Acc:S000003478]
#INFO:	BIOGRID NEIGHBOUR:	YIP1	Integral membrane protein; required for the biogenesis of ER-derived COPII transport vesicles; interacts with Yif1p and Yos1p; localizes to the Golgi, the ER, and COPII vesicles; homolog of human YIPF4 [Source:SGD;Acc:S000003404]
#INFO:	BIOGRID NEIGHBOUR:	RRP5	RNA binding protein involved in synthesis of both 18S and 5.8S rRNAs; component of both the ribosomal small subunit (SSU) processosome and the 90S preribosome; acts as part of a Mak21p-Noc2p-Rrp5p module that associates with nascent pre-rRNA during transcription and has a role in bigenesis of the large ribosomal subunit; has binding preference for single stranded tracts of U's; relocalizes from n…
#INFO:	BIOGRID NEIGHBOUR:	MEK1	Meiosis-specific serine/threonine protein kinase; functions in meiotic checkpoint, promotes recombination between homologous chromosomes by suppressing double strand break repair between sister chromatids; stabilizes Hop1-Thr318 phosphorylation to promote interhomolog recombination and checkpoint responses during meiosis [Source:SGD;Acc:S000005878]
#INFO:	BIOGRID NEIGHBOUR:	RPN5	Subunit of the CSN and 26S proteasome lid complexes; similar to mammalian p55 subunit and to another S. cerevisiae regulatory subunit, Rpn7p; Rpn5p is an essential protein; the COP9 signalosome is also known as the CSN [Source:SGD;Acc:S000002306]
#INFO:	BIOGRID NEIGHBOUR:	MST27	Putative integral membrane protein, involved in vesicle formation; forms complex with Mst28p; member of DUP240 gene family; binds COPI and COPII vesicles; MST27 has a paralog, MST28, that arose from a segmental duplication [Source:SGD;Acc:S000003019]
#INFO:	BIOGRID NEIGHBOUR:	MVP1	Protein required for sorting proteins to the vacuole; Mvp1p and Vps1p act in concert to promote membrane traffic to the vacuole; participates in transcription initiation and/or early elongation of specific genes; interacts with "foot domain" of RNA polymerase II; deletion results in abnormal CTD-Ser5 phosphorylation of RNA polymerase II at specific promoter regions; protein abundance increases in…
#INFO:	BIOGRID NEIGHBOUR:	SSQ1	Mitochondrial hsp70-type molecular chaperone; required for assembly of iron/sulfur clusters into proteins at a step after cluster synthesis, and for maturation of Yfh1p, which is a homolog of human frataxin implicated in Friedreich's ataxia [Source:SGD;Acc:S000004361]
#INFO:	BIOGRID NEIGHBOUR:	RXT2	Component of the histone deacetylase Rpd3L complex; possibly involved in cell fusion and invasive growth; relocalizes to the cytosol in response to hypoxia [Source:SGD;Acc:S000000299]
#INFO:	BIOGRID NEIGHBOUR:	CLN3	G1 cyclin involved in cell cycle progression; activates Cdc28p kinase to promote the G1 to S phase transition; plays a role in regulating transcription of the other G1 cyclins, CLN1 and CLN2; regulated by phosphorylation and proteolysis; acetly-CoA induces CLN3 transcription in response to nutrient repletion to promote cell-cycle entry. [Source:SGD;Acc:S000000038]
#INFO:	BIOGRID NEIGHBOUR:	GOSH:5856	Retrotransposon TYA Gag gene co-transcribed with TYB Pol; translated as TYA or TYA-TYB polyprotein; Gag is a nucleocapsid protein that is the structural constituent of virus-like particles (VLPs); similar to retroviral Gag [Source:SGD;Acc:S000007386]
#INFO:	BIOGRID NEIGHBOUR:	GOSH:7023	Putative protein of unknown function [Source:SGD;Acc:S000006321]
#INFO:	BIOGRID NEIGHBOUR:	MSS11	Transcription factor; involved in regulation of invasive growth and starch degradation; controls the activation of FLO11 and STA2 in response to nutritional signals; forms a heterodimer with Flo8p that interacts with the Swi/Snf complex during transcriptional activation of FLO1, FLO11, and STA1 [Source:SGD;Acc:S000004774]
#INFO:	BIOGRID NEIGHBOUR:	NOT5	Subunit of CCR4-NOT global transcriptional regulator; involved intranscription initiation and elongation and in mRNA degradation; conserved lysine in human homolog of Not5p and Not3p is mutated in cancers [Source:SGD;Acc:S000006276]
#INFO:	BIOGRID NEIGHBOUR:	RIM20	Protein involved in proteolytic activation of Rim101p; part of response to alkaline pH; PalA/AIP1/Alix family member; interaction with the ESCRT-III subunit Snf7p suggests a relationship between pH response and multivesicular body formation [Source:SGD;Acc:S000005801]
#INFO:	BIOGRID NEIGHBOUR:	THS1	Threonyl-tRNA synthetase; essential cytoplasmic protein [Source:SGD;Acc:S000001340]
#INFO:	BIOGRID NEIGHBOUR:	YAP3	Basic leucine zipper (bZIP) transcription factor [Source:SGD;Acc:S000001001]
#INFO:	BIOGRID NEIGHBOUR:	FRK1	Protein kinase of unknown cellular role; green fluorescent protein (GFP)-fusion protein localizes to the cytoplasm; interacts with rRNA transcription and ribosome biogenesis factors and the long chain fatty acyl-CoA synthetase Faa3p; FRK1 has a paralog, KIN4, that arose from the whole genome duplication [Source:SGD;Acc:S000006062]
#INFO:	BIOGRID NEIGHBOUR:	YDJ1	Type I HSP40 co-chaperone; involved in regulation of HSP90 and HSP70 functions; critical for determining cell size at Start as a function of growth rate; involved in protein translocation across membranes; member of the DnaJ family [Source:SGD;Acc:S000005008]
#INFO:	BIOGRID NEIGHBOUR:	SWI1	Subunit of the SWI/SNF chromatin remodeling complex; regulates transcription by remodeling chromatin; required for transcription of many genes, including ADH1, ADH2, GAL1, HO, INO1 and SUC2; can form the prion [SWI+]; human homolog ARID1A is a candidate tumor suppressor gene in breast cancer [Source:SGD;Acc:S000005937]
#INFO:	BIOGRID NEIGHBOUR:	FIN1	Spindle pole body-related intermediate filament protein; forms cell cycle-specific filaments between spindle pole bodies in dividing cells; localizes to poles and microtubules of spindle during anaphase and contributes to spindle stability; involved in Glc7p localization and regulation; relative distribution to the nucleus increases upon DNA replication stress [Source:SGD;Acc:S000002537]
#INFO:	BIOGRID NEIGHBOUR:	ADE17	Enzyme of 'de novo' purine biosynthesis; contains both 5-aminoimidazole-4-carboxamide ribonucleotide transformylase and inosine monophosphate cyclohydrolase activities; ADE17 has a paralog, ADE16, that arose from the whole genome duplication; ade16 ade17 mutants require adenine and histidine [Source:SGD;Acc:S000004727]
#INFO:	BIOGRID NEIGHBOUR:	ESS1	Peptidylprolyl-cis/trans-isomerase (PPIase); specific for phosphorylated serine and threonine residues N-terminal to proline; regulates phosphorylation of the RNAP II large subunit (Rpo21p) C-terminal domain (CTD); associates with phospho-Ser5 form of RNAP II in vivo; regulates phosphorylation of Ser7 within CTD; present along entire coding length of genes; represses initiation of CUTs; required …
#INFO:	BIOGRID NEIGHBOUR:	MCM3	Protein involved in DNA replication; component of the Mcm2-7 hexameric helicase complex that binds chromatin as a part of the pre-replicative complex [Source:SGD;Acc:S000000758]
#INFO:	BIOGRID NEIGHBOUR:	GNP1	High-affinity glutamine permease; also transports Leu, Ser, Thr, Cys, Met and Asn; expression is fully dependent on Grr1p and modulated by the Ssy1p-Ptr3p-Ssy5p (SPS) sensor of extracellular amino acids; GNP1 has a paralog, AGP1, that arose from the whole genome duplication [Source:SGD;Acc:S000002916]
#INFO:	BIOGRID NEIGHBOUR:	SSO2	Plasma membrane t-SNARE; involved in fusion of secretory vesicles at the plasma membrane; syntaxin homolog that is functionally redundant with Sso1p; SSO2 has a paralog, SSO1, that arose from the whole genome duplication [Source:SGD;Acc:S000004795]
#INFO:	BIOGRID NEIGHBOUR:	TFB3	Subunit of TFIIH and nucleotide excision repair factor 3 complexes; involved in transcription initiation, required for nucleotide excision repair; ring finger protein similar to mammalian CAK and TFIIH subunit [Source:SGD;Acc:S000002868]
#INFO:	BIOGRID NEIGHBOUR:	TIM23	Essential component of the TIM23 complex; involved in protein import into mitochondrial matrix and inner membrane; with Tim17p, contributes to architecture and function of the import channel; TIM23 complex is short for the translocase of the inner mitochondrial membrane [Source:SGD;Acc:S000005300]
#INFO:	BIOGRID NEIGHBOUR:	LSM1	Lsm (Like Sm) protein; forms heteroheptameric complex (with Lsm2p, Lsm3p, Lsm4p, Lsm5p, Lsm6p, and Lsm7p) involved in degradation of cytoplasmic mRNAs; also enters the nucleus and positively regulates transcription initiation; unlike most Sm-like proteins, Lsm1p requires both its SM-domain and C-terminal domain for RNA-binding; binds to mRNAs under glucose starvation, most often in the 3' UTR; fo…
#INFO:	BIOGRID NEIGHBOUR:	CDC25	Membrane bound guanine nucleotide exchange factor; indirectly regulates adenylate cyclase through activation of Ras1p and Ras2p by stimulating the exchange of GDP for GTP; required for progression through G1; a membrane bound guanine nucleotide exchange factor is also known as a GEF or GDP-release factor [Source:SGD;Acc:S000004301]
#INFO:	BIOGRID NEIGHBOUR:	PRP45	Protein required for pre-mRNA splicing; associates with the spliceosome and interacts with splicing factors Prp22p and Prp46p; orthologous to human transcriptional coactivator SKIP and can activate transcription of a reporter gene [Source:SGD;Acc:S000000030]
#INFO:	BIOGRID NEIGHBOUR:	BCK2	Serine/threonine-rich protein involved in PKC1 signaling pathway; protein kinase C (PKC1) signaling pathway controls cell integrity; overproduction suppresses pkc1 mutations [Source:SGD;Acc:S000000969]
#INFO:	BIOGRID NEIGHBOUR:	CBF5	Pseudouridine synthase catalytic subunit of box H/ACA snoRNPs; acts on large and small rRNAs, on snRNA U2, and on some mRNAs; mutations in human ortholog dyskerin cause the disorder dyskeratosis congenita; small nucleolar ribonucleoprotein particles are also known as snoRNPs [Source:SGD;Acc:S000004165]
#INFO:	BIOGRID NEIGHBOUR:	TPO1	Polyamine transporter of the major facilitator superfamily; member of the 12-spanner drug:H(+) antiporter DHA1 family; recognizes spermine, putrescine, and spermidine; catalyzes uptake of polyamines at alkaline pH and excretion at acidic pH; during oxidative stress exports spermine, spermidine from the cell, which controls timing of expression of stress-responsive genes; phosphorylation enhances …
#INFO:	BIOGRID NEIGHBOUR:	GOSH:7068	Retrotransposon TYA Gag gene co-transcribed with TYB Pol; translated as TYA or TYA-TYB polyprotein; Gag is a nucleocapsid protein that is the structural constituent of virus-like particles (VLPs); similar to retroviral Gag [Source:SGD;Acc:S000007361]
#INFO:	BIOGRID NEIGHBOUR:	SYP1	Negative regulator of WASP-Arp23 complex; involved in endocytic site formation; directly inhibits Las17p stimulation of Arp23 complex-mediated actin assembly in vitro; may regulate assembly and disassembly of the septin ring; colocalizes and interacts with septin subunits; potential role in actin cytoskeletal organization [Source:SGD;Acc:S000000626]
#INFO:	BIOGRID NEIGHBOUR:	SPC1	Subunit of the signal peptidase complex (SPC); SPC cleaves the signal sequence from proteins targeted to the endoplasmic reticulum (ER); homolog of the SPC12 subunit of mammalian signal peptidase complex; protein abundance increases in response to DNA replication stress [Source:SGD;Acc:S000003770]
#INFO:	BIOGRID NEIGHBOUR:	CTK1	Catalytic (alpha) subunit of C-terminal domain kinase I (CTDK-I); phosphorylates both RNA pol II subunit Rpo21p to affect transcription and pre-mRNA 3' end processing, and ribosomal protein Rps2p to increase translational fidelity; required for H3K36 trimethylation but not dimethylation by Set2p; similar to the Drosophila dCDK12 and human CDK12 and probably CDK13 [Source:SGD;Acc:S000001622]
#INFO:	BIOGRID NEIGHBOUR:	IPL1	Aurora kinase of conserved chromosomal passenger complex; mediates release on mono-oriented kinetochores from microtubules in meiosis I, also release of kinetochores from cluster at SPBs at meiosis exit; helps maintain condensed chromosomes during anaphase, early telophase; required for SPB cohesion and prevention of multipolar spindle formation; Iocalizes to nuclear foci that diffuse upon DNA re…
#INFO:	BIOGRID NEIGHBOUR:	VPS20	Myristoylated subunit of the ESCRT-III complex; the endosomal sorting complex required for transport of transmembrane proteins into the multivesicular body pathway to the lysosomal/vacuolar lumen; cytoplasmic protein recruited to endosomal membranes [Source:SGD;Acc:S000004682]
#INFO:	BIOGRID NEIGHBOUR:	COR1	Core subunit of the ubiquinol-cytochrome c reductase complex; the ubiquinol-cytochrome c reductase complex (bc1 complex) is a component of the mitochondrial inner membrane electron transport chain [Source:SGD;Acc:S000000141]
#INFO:	BIOGRID NEIGHBOUR:	RPL3	Ribosomal 60S subunit protein L3; homologous to mammalian ribosomal protein L3 and bacterial L3; plays an important role in function of eIF5B in stimulating 3' end processing of 18S rRNA in context of 80S ribosomes that have not yet engaged in translation; involved in replication and maintenance of killer double stranded RNA virus [Source:SGD;Acc:S000005589]
#INFO:	BIOGRID NEIGHBOUR:	ATP3	Gamma subunit of the F1 sector of mitochondrial F1F0 ATP synthase; F1F0 ATP synthase is a large, evolutionarily conserved enzyme complex required for ATP synthesis [Source:SGD;Acc:S000000243]
#INFO:	BIOGRID NEIGHBOUR:	MPP10	Component of the SSU processome and 90S preribosome; required for pre-18S rRNA processing, interacts with and controls the stability of Imp3p and Imp4p, essential for viability; similar to human Mpp10p [Source:SGD;Acc:S000003762]
#INFO:	BIOGRID NEIGHBOUR:	END3	EH domain-containing protein involved in endocytosis; actin cytoskeletal organization and cell wall morphogenesis; forms a complex with Sla1p and Pan1p [Source:SGD;Acc:S000005028]
#INFO:	BIOGRID NEIGHBOUR:	WWM1	WW domain containing protein of unknown function; binds to Mca1p, a caspase-related protease that regulates H2O2-induced apoptosis; overexpression causes G1 phase growth arrest and clonal death that is suppressed by overexpression of MCA1 [Source:SGD;Acc:S000001884]
#INFO:	BIOGRID NEIGHBOUR:	DAD1	Essential subunit of the Dam1 complex (aka DASH complex); complex couples kinetochores to the force produced by MT depolymerization thereby aiding in chromosome segregation; is transferred to the kinetochore prior to mitosis [Source:SGD;Acc:S000002423]
#INFO:	BIOGRID NEIGHBOUR:	SSA2	ATP-binding protein; involved in protein folding and vacuolar import of proteins; member of heat shock protein 70 (HSP70) family; associated with the chaperonin-containing T-complex; present in the cytoplasm, vacuolar membrane and cell wall; 98% identical with paralog Ssa1p, but subtle differences between the two proteins provide functional specificity with respect to propagation of yeast [URE3] …
#INFO:	BIOGRID NEIGHBOUR:	RPS14A	Protein component of the small (40S) ribosomal subunit; required for ribosome assembly and 20S pre-rRNA processing; mutations confer cryptopleurine resistance; homologous to mammalian ribosomal protein S14 and bacterial S11; RPS14A has a paralog, RPS14B, that arose from the whole genome duplication [Source:SGD;Acc:S000000627]
#INFO:	BIOGRID NEIGHBOUR:	SLX5	Subunit of the Slx5-Slx8 SUMO-targeted ubiquitin ligase complex; stimulated by SUMO-modified substrates; contains a RING domain and two SIMs (SUMO-interacting motifs); forms SUMO-dependent nuclear foci, including DNA repair centers; the SUMO-targeted ubiquitin ligase complex is also known as the STUbL complex [Source:SGD;Acc:S000002171]
#INFO:	BIOGRID NEIGHBOUR:	SPC97	Component of the microtubule-nucleating Tub4p (gamma-tubulin) complex; interacts with Spc110p at the spindle pole body (SPB) inner plaque and with Spc72p at the SPB outer plaque [Source:SGD;Acc:S000001215]
#INFO:	BIOGRID NEIGHBOUR:	ATG36	Pex3p interacting protein, required for pexophagy; interacts with Atg8p and Atg11p; mRNA is weakly cell cycle regulated, peaking in G2 phase; YJL185C is a non-essential gene [Source:SGD;Acc:S000003721]
#INFO:	BIOGRID NEIGHBOUR:	GOSH:2949	Component of the eisosome with unknown function; GFP-fusion protein localizes to the cytoplasm; specifically phosphorylated in vitro by mammalian diphosphoinositol pentakisphosphate (IP7) [Source:SGD;Acc:S000003362]
#INFO:	BIOGRID NEIGHBOUR:	FSF1	Putative protein; predicted to be an alpha-isopropylmalate carrier; belongs to the sideroblastic-associated protein family; non-tagged protein is detected in purified mitochondria; likely to play a role in iron homeostasis [Source:SGD;Acc:S000005797]
#INFO:	BIOGRID NEIGHBOUR:	SGF29	Component of the HAT/Core module of the SAGA, SLIK, and ADA complexes; HAT/Core module also contains Gcn5p, Ngg1p, and Ada2p; binds methylated histone H3K4; involved in transcriptional regulation through SAGA and TBP recruitment to target promoters and H3 acetylation [Source:SGD;Acc:S000000516]
#INFO:	BIOGRID NEIGHBOUR:	SFK1	Plasma membrane protein that may act to generate normal levels of PI4P; may act together with or upstream of Stt4p; at least partially mediates proper localization of Stt4p to the plasma membrane [Source:SGD;Acc:S000001534]
#INFO:	BIOGRID NEIGHBOUR:	CUE3	Protein of unknown function; has a CUE domain that binds ubiquitin, which may facilitate intramolecular monoubiquitination [Source:SGD;Acc:S000003078]
#INFO:	BIOGRID NEIGHBOUR:	SNF7	One of four subunits of the ESCRT-III complex; involved in the sorting of transmembrane proteins into the multivesicular body (MVB) pathway; recruited from the cytoplasm to endosomal membranes; ESCRT-III stands for endosomal sorting complex required for transport III [Source:SGD;Acc:S000004015]
#INFO:	BIOGRID NEIGHBOUR:	SGE1	Plasma membrane multidrug transporter; member of the major facilitator superfamily; acts as an extrusion permease; partial multicopy suppressor of gal11 mutations [Source:SGD;Acc:S000006402]
#INFO:	BIOGRID NEIGHBOUR:	GOSH:1421	Putative transporter; member of the sugar porter family [Source:SGD;Acc:S000002358]
#INFO:	BIOGRID NEIGHBOUR:	GGA2	Protein that regulates Arf1p, Arf2p to facilitate Golgi trafficking; binds phosphatidylinositol 4-phosphate, which plays a role in TGN localization; has homology to gamma-adaptin; GGA2 has a paralog, GGA1, that arose from the whole genome duplication [Source:SGD;Acc:S000001150]
#INFO:	BIOGRID NEIGHBOUR:	GOSH:2324	Retrotransposon TYA Gag gene co-transcribed with TYB Pol; translated as TYA or TYA-TYB polyprotein; Gag is a nucleocapsid protein that is the structural constituent of virus-like particles (VLPs); similar to retroviral Gag [Source:SGD;Acc:S000007402]
#INFO:	BIOGRID NEIGHBOUR:	MEX67	Poly(A)RNA binding protein involved in nuclear mRNA export; component of the nuclear pore; ortholog of human TAP [Source:SGD;Acc:S000006090]
#INFO:	BIOGRID NEIGHBOUR:	PRP46	Member of the NineTeen Complex (NTC); this complex contains Prp19p and stabilizes U6 snRNA in catalytic forms of the spliceosome containing U2, U5, and U6 snRNAs [Source:SGD;Acc:S000006072]
#INFO:	BIOGRID NEIGHBOUR:	HDA2	Subunit of the HDA1 histone deacetylase complex; possibly tetrameric trichostatin A-sensitive class II histone deacetylase complex contains Hda1p homodimer and an Hda2p-Hda3p heterodimer; involved in telomere maintenance; relocalizes to the cytosol in response to hypoxia [Source:SGD;Acc:S000002703]
#INFO:	BIOGRID NEIGHBOUR:	DNL4	DNA ligase required for nonhomologous end-joining (NHEJ); forms stable heterodimer with required cofactor Lif1p, interacts with Nej1p; involved in meiosis, not essential for vegetative growth [Source:SGD;Acc:S000005531]
#INFO:	BIOGRID NEIGHBOUR:	MCM16	Component of the Ctf19 complex and the COMA subcomplex; involved in kinetochore-microtubule mediated chromosome segregation; binds to centromere DNA; orthologous to human centromere constitutive-associated network (CCAN) subunit CENP-H and fission yeast fta3 [Source:SGD;Acc:S000006250]
#INFO:	BIOGRID NEIGHBOUR:	GOSH:3576	Putative metalloendopeptidase; forms cytoplasmic foci upon DNA replication stress [Source:SGD;Acc:S000001370]
#INFO:	BIOGRID NEIGHBOUR:	MDS3	Putative component of the TOR regulatory pathway; negative regulator of early meiotic gene expression; required, with Pmd1p, for growth under alkaline conditions; has an N-terminal kelch-like domain; MDS3 has a paralog, PMD1, that arose from the whole genome duplication [Source:SGD;Acc:S000003165]
#INFO:	BIOGRID NEIGHBOUR:	ORC1	Largest subunit of the origin recognition complex; involved in directing DNA replication by binding to replication origins; also involved in transcriptional silencing; exhibits ATPase activity; ORC1 has a paralog, SIR3, that arose from the whole genome duplication [Source:SGD;Acc:S000004530]
#INFO:	BIOGRID NEIGHBOUR:	UTP13	Nucleolar protein; component of the small subunit (SSU) processome containing the U3 snoRNA that is involved in processing of pre-18S rRNA [Source:SGD;Acc:S000004212]
#INFO:	BIOGRID NEIGHBOUR:	HFI1	Adaptor protein required for structural integrity of the SAGA complex; a histone acetyltransferase-coactivator complex that is involved in global regulation of gene expression through acetylation and transcription functions [Source:SGD;Acc:S000006175]
#INFO:	BIOGRID NEIGHBOUR:	ERG6	Delta(24)-sterol C-methyltransferase; converts zymosterol to fecosterol in the ergosterol biosynthetic pathway by methylating position C-24; localized to lipid particles, the plasma membrane-associated endoplasmic reticulum, and the mitochondrial outer membrane [Source:SGD;Acc:S000004467]
#INFO:	BIOGRID NEIGHBOUR:	ATG11	Adapter protein for pexophagy and the Cvt targeting pathway; directs receptor-bound cargo to the phagophore assembly site (PAS) for packaging into vesicles; required for recruiting other proteins to the PAS; recruits Dnm1p to facilitate fission of mitochondria that are destined for removal by mitophagy [Source:SGD;Acc:S000006253]
#INFO:	BIOGRID NEIGHBOUR:	MAD1	Coiled-coil protein involved in spindle-assembly checkpoint; required for inhibition of karyopherin/importin Pse1p (aka Kap121p) upon spindle assembly checkpoint arrest; phosphorylated by Mps1p upon checkpoint activation which leads to inhibition of anaphase promoting complex activity; forms a complex with Mad2p; gene dosage imbalance between MAD1 and MAD2 leads to chromosome instability [Source:…
#INFO:	BIOGRID NEIGHBOUR:	PRP9	Subunit of the SF3a splicing factor complex; required for spliceosome assembly; acts after the formation of the U1 snRNP-pre-mRNA complex [Source:SGD;Acc:S000002188]
#INFO:	BIOGRID NEIGHBOUR:	HHF2	Histone H4; core histone protein required for chromatin assembly and chromosome function; one of two identical histone proteins (see also HHF1); contributes to telomeric silencing; N-terminal domain involved in maintaining genomic integrity [Source:SGD;Acc:S000004975]
#INFO:	BIOGRID NEIGHBOUR:	SSD1	Translational repressor with a role in polar growth and wall integrity; regulated by Cbk1p phosphorylation to effect bud-specific translational control and localization of specific mRNAs; interacts with TOR pathway components; contains a functional N-terminal nuclear localization sequence and nucleocytoplasmic shuttling appears to be critical to Ssd1p function [Source:SGD;Acc:S000002701]
#INFO:	BIOGRID NEIGHBOUR:	ALG11	Alpha-1,2-mannosyltransferase; catalyzes sequential addition of the two terminal alpha 1,2-mannose residues to the Man5GlcNAc2-PP-dolichol intermediate during asparagine-linked glycosylation in the ER [Source:SGD;Acc:S000004993]
#INFO:	BIOGRID NEIGHBOUR:	MSA1	Activator of G1-specific transcription factors MBF and SBF; involved in regulation of the timing of G1-specific gene transcription and cell cycle initiation; localization is cell-cycle dependent and regulated by Cdc28p phosphorylation; MSA1 has a paralog, MSA2, that arose from the whole genome duplication [Source:SGD;Acc:S000005592]
#INFO:	BIOGRID NEIGHBOUR:	GOSH:978	Protein of unknown function; YBR259W is not an essential gene; forms cytoplasmic foci upon DNA replication stress [Source:SGD;Acc:S000000463]
#INFO:	BIOGRID NEIGHBOUR:	TAL1	Transaldolase, enzyme in the non-oxidative pentose phosphate pathway; converts sedoheptulose 7-phosphate and glyceraldehyde 3-phosphate to erythrose 4-phosphate and fructose 6-phosphate; TAL1 has a paralog, NQM1, that arose from the whole genome duplication [Source:SGD;Acc:S000004346]
#INFO:	BIOGRID NEIGHBOUR:	KEL2	Protein that negatively regulates mitotic exit; functions in a complex with Kel1p, interacts with Tem1p and Lte1p; localizes to regions of polarized growth; potential Cdc28p substrate; KEL2 has a paralog, KEL1, that arose from the whole genome duplication [Source:SGD;Acc:S000003470]
#INFO:	BIOGRID NEIGHBOUR:	RPN10	Non-ATPase base subunit of the 19S RP of the 26S proteasome; N-terminus plays a role in maintaining the structural integrity of the regulatory particle (RP); binds selectively to polyubiquitin chains; homolog of the mammalian S5a protein [Source:SGD;Acc:S000001243]
#INFO:	BIOGRID NEIGHBOUR:	RPL43B	Ribosomal 60S subunit protein L43B; homologous to mammalian ribosomal protein L37A, no bacterial homolog; RPL43B has a paralog, RPL43A, that arose from the whole genome duplication; protein abundance increases in response to DNA replication stress [Source:SGD;Acc:S000003855]
#INFO:	BIOGRID NEIGHBOUR:	TSC13	Enoyl reductase; catalyzes the last step in each cycle of very long chain fatty acid elongation; localizes to the ER, highly enriched in a structure marking nuclear-vacuolar junctions; coimmunoprecipitates with elongases Fen1p and Sur4p; protein increases in abundance and relative distribution to ER foci increases upon DNA replication stress [Source:SGD;Acc:S000002173]
#INFO:	BIOGRID NEIGHBOUR:	RAI1	Nuclear protein with decapping endonuclease activity; targets mRNAs with unmethylated 7-methylguanosine cap structures and 5'-triphosphates; binds to and stabilizes the exoribonuclease Rat1p; required for pre-rRNA processing; relocalizes to the cytosol in response to hypoxia; homologous to human DOM3Z [Source:SGD;Acc:S000003215]
#INFO:	BIOGRID NEIGHBOUR:	STM1	Protein required for optimal translation under nutrient stress; perturbs association of Yef3p with ribosomes; involved in TOR signaling; binds G4 quadruplex and purine motif triplex nucleic acid; helps maintain telomere structure; protein abundance increases in response to DNA replication stress; serves as a ribosome preservation factor both during quiescence and recovery [Source:SGD;Acc:S0000041…
#INFO:	BIOGRID NEIGHBOUR:	ELP2	Subunit of Elongator complex; Elongator is required for modification of wobble nucleosides in tRNA; target of Kluyveromyces lactis zymocin [Source:SGD;Acc:S000003432]
#INFO:	BIOGRID NEIGHBOUR:	CDC28	Cyclin-dependent kinase (CDK) catalytic subunit; master regulator of mitotic and meiotic cell cycles; alternately associates with G1 (CLNs), S and G2/M (CLBs) phase cyclins, which provide substrate specificity; regulates cell cycle and basal transcription, chromosome duplication and segregation, lipid biosynthesis, membrane trafficking, polarized growth, and morphogenesis; abundance increases in …
#INFO:	BIOGRID NEIGHBOUR:	GCN5	Catalytic subunit of ADA and SAGA histone acetyltransferase complexes; modifies N-terminal lysines on histones H2B and H3; acetylates Rsc4p, a subunit of the RSC chromatin-remodeling complex, altering replication stress tolerance; relocalizes to the cytosol in response to hypoxia; mutant displays reduced transcription elongation in the G-less-based run-on (GLRO) assay; greater involvement in repr…
#INFO:	BIOGRID NEIGHBOUR:	MMS2	Ubiquitin-conjugating enzyme variant; involved in error-free postreplication repair; forms a heteromeric complex with Ubc13p, an active ubiquitin-conjugating enzyme; cooperates with chromatin-associated RING finger proteins, Rad18p and Rad5p; protein abundance increases in response to DNA replication stress [Source:SGD;Acc:S000003055]
#INFO:	BIOGRID NEIGHBOUR:	MRC1	S-phase checkpoint protein required for DNA replication; couples DNA helicase and DNA polymerase; interacts with and stabilizes Pol2p at stalled replication forks during stress, where it forms a pausing complex with Tof1p and is phosphorylated by Mec1p; with Hog1p defines a novel S-phase checkpoint that permits eukaryotic cells to prevent conflicts between DNA replication and transcription; prote…
#INFO:	BIOGRID NEIGHBOUR:	RPC40	RNA polymerase subunit AC40; common to RNA polymerase I and III [Source:SGD;Acc:S000006314]
#INFO:	BIOGRID NEIGHBOUR:	EFT2	Elongation factor 2 (EF-2), also encoded by EFT1; catalyzes ribosomal translocation during protein synthesis; contains diphthamide, the unique posttranslationally modified histidine residue specifically ADP-ribosylated by diphtheria toxin; EFT2 has a paralog, EFT1, that arose from the whole genome duplication [Source:SGD;Acc:S000002793]
#INFO:	BIOGRID NEIGHBOUR:	RPA135	RNA polymerase I second largest subunit A135 [Source:SGD;Acc:S000006214]
#INFO:	BIOGRID NEIGHBOUR:	PAU8	Protein of unknown function; member of the seripauperin multigene family encoded mainly in subtelomeric regions [Source:SGD;Acc:S000002142]
#INFO:	BIOGRID NEIGHBOUR:	OLE1	Delta(9) fatty acid desaturase; required for monounsaturated fatty acid synthesis and for normal distribution of mitochondria [Source:SGD;Acc:S000003023]
#INFO:	BIOGRID NEIGHBOUR:	NAB6	Putative RNA-binding protein; associates with mRNAs encoding cell wall proteins in high-throughput studies; deletion mutants display increased sensitivity to some cell wall disrupting agents; expression negatively regulated by cAMP [Source:SGD;Acc:S000004585]
#INFO:	BIOGRID NEIGHBOUR:	SAS10	Subunit of U3-containing Small Subunit (SSU) processome complex; involved in production of 18S rRNA and assembly of small ribosomal subunit; disrupts silencing when overproduced; mutant has increased aneuploidy tolerance; essential gene [Source:SGD;Acc:S000002312]
#INFO:	BIOGRID NEIGHBOUR:	MCM10	Essential chromatin-associated protein; involved in the initiation of DNA replication; required for the association of the MCM2-7 complex with replication origins; required to stabilize the catalytic subunit of DNA polymerase-alpha [Source:SGD;Acc:S000001412]
#INFO:	BIOGRID NEIGHBOUR:	OPI1	Transcriptional regulator of a variety of genes; phosphorylation by protein kinase A stimulates Opi1p function in negative regulation of phospholipid biosynthetic genes; involved in telomere maintenance; null exhibits disrupted mitochondrial metabolism and low cardiolipin content, strongly correlated with overproduction of inositol [Source:SGD;Acc:S000001012]
#INFO:	BIOGRID NEIGHBOUR:	SRB8	Subunit of the RNA polymerase II mediator complex; associates with core polymerase subunits to form the RNA polymerase II holoenzyme; essential for transcriptional regulation; involved in glucose repression [Source:SGD;Acc:S000000677]
#INFO:	BIOGRID NEIGHBOUR:	NTC20	Member of the NineTeen Complex (NTC); this complex contains Prp19p and stabilizes U6 snRNA in catalytic forms of the spliceosome containing U2, U5, and U6 snRNAs [Source:SGD;Acc:S000000392]
#INFO:	BIOGRID NEIGHBOUR:	BNI1	Formin; polarisome component; nucleates the formation of linear actin filaments, involved in cell processes such as budding and mitotic spindle orientation which require the formation of polarized actin cables, functionally redundant with BNR1 [Source:SGD;Acc:S000005215]
#INFO:	BIOGRID NEIGHBOUR:	GOSH:6827	Putative protein of unknown function; not an essential gene; YPL216W has a paralog, ITC1, that arose from the whole genome duplication [Source:SGD;Acc:S000006137]
#INFO:	BIOGRID NEIGHBOUR:	RIM11	Protein kinase; required for signal transduction during entry into meiosis; promotes the formation of the Ime1p-Ume6p complex by phosphorylating Ime1p and Ume6p; shares similarity with mammalian glycogen synthase kinase 3-beta; protein abundance increases in response to DNA replication stress; RIM11 has a paralog, MRK1, that arose from the whole genome duplication [Source:SGD;Acc:S000004747]
#INFO:	BIOGRID NEIGHBOUR:	UBX2	Bridging factor involved in ER-associated protein degradation (ERAD); bridges the cytosolic Cdc48p-Npl1p-Ufd1p ATPase complex and the membrane associated Ssm4p and Hrd1p ubiquitin ligase complexes; contains a UBX (ubiquitin regulatory X) domain and a ubiquitin-associated (UBA) domain; redistributes from the ER to lipid droplets during the diauxic shift and stationary phase; required for the maint…
#INFO:	BIOGRID NEIGHBOUR:	IRE1	Serine-threonine kinase and endoribonuclease; transmembrane protein that mediates the unfolded protein response (UPR) by regulating Hac1p synthesis through HAC1 mRNA splicing; role in homeostatic adaptation to ER stress; Kar2p binds inactive Ire1p and releases from it upon ER stress [Source:SGD;Acc:S000001121]
#INFO:	BIOGRID NEIGHBOUR:	USB1	Putative phosphodiesterase specific for U6 snRNA 3' end modification; trims the 3' poly(u) tract to leave a terminal 3' phosphate; human homolog, hUSB1 (aka C16orf57) produces a 2',3' cyclic phosphate; mutations in hUSB1 are associated with a rare skin condition (OMIM 604173); essential protein that localizes to the nucleus and mitochondria; overexpression suppresses the respiratory defects of ox…
#INFO:	BIOGRID NEIGHBOUR:	UBC4	Ubiquitin-conjugating enzyme (E2); key E2 partner with Ubc1p for the anaphase-promoting complex (APC); mediates degradation of abnormal or excess proteins, including calmodulin and histone H3; regulates levels of DNA Polymerase-{alpha} to promote efficient and accurate DNA replication; interacts with many SCF ubiquitin protein ligases; component of the cellular stress response; UBC4 has a paralog…
#INFO:	BIOGRID NEIGHBOUR:	OSH7	Oxysterol-binding protein; part of family with seven members in S. cerevisiae; family members have overlapping, redundant functions in sterol metabolism and collectively perform a function essential for viability; OSH7 has a paralog, OSH6, that arose from the whole genome duplication [Source:SGD;Acc:S000001043]
#INFO:	BIOGRID NEIGHBOUR:	TMA22	Protein of unknown function; associates with ribosomes and has a putative RNA binding domain; interacts with Tma20p; similar to human GRAP and human DRP1, which interacts with human Tma20p homolog MCT-1; protein abundance increases in response to DNA replication stress [Source:SGD;Acc:S000003775]
#INFO:	BIOGRID NEIGHBOUR:	DRS1	Nucleolar DEAD-box protein required for ribosome assembly and function; including synthesis of 60S ribosomal subunits; constituent of 66S pre-ribosomal particles [Source:SGD;Acc:S000003931]
#INFO:	BIOGRID NEIGHBOUR:	NOP58	Protein involved in producing mature rRNAs and snoRNAs; involved in pre-rRNA processing, 18S rRNA synthesis, and snoRNA synthesis; component of the small subunit processome complex, which is required for processing of pre-18S rRNA [Source:SGD;Acc:S000005837]
#INFO:	BIOGRID NEIGHBOUR:	ERV46	Protein localized to COPII-coated vesicles; forms a complex with Erv41p; involved in the membrane fusion stage of transport [Source:SGD;Acc:S000000040]
#INFO:	BIOGRID NEIGHBOUR:	YBP2	Central kinetochore associated protein; mediates mitotic progression; interacts with several central kinetochore proteins and centromeric histone Cse4p; role in resistance to oxidative stress; similar to Slk19p; YBP2 has a paralog, YBP1, that arose from the whole genome duplication [Source:SGD;Acc:S000003028]
#INFO:	BIOGRID NEIGHBOUR:	CDC60	Cytosolic leucyl tRNA synthetase; ligates leucine to the appropriate tRNA [Source:SGD;Acc:S000006081]
#INFO:	BIOGRID NEIGHBOUR:	GDH1	NADP(+)-dependent glutamate dehydrogenase; synthesizes glutamate from ammonia and alpha-ketoglutarate; rate of alpha-ketoglutarate utilization differs from Gdh3p; expression regulated by nitrogen and carbon sources; GDH1 has a paralog, GDH3, that arose from the whole genome duplication [Source:SGD;Acc:S000005902]
#INFO:	BIOGRID NEIGHBOUR:	VPS15	Serine/threonine protein kinase involved in vacuolar protein sorting; functions as a membrane-associated complex with Vps34p; active form recruits Vps34p to the Golgi membrane; interacts with the GDP-bound form of Gpa1p; myristoylated; a fraction is localized, with Vps34p, to nuclear pores at nucleus-vacuole junctions and may facilitate transcription elongation for genes positioned at the nuclear…
#INFO:	BIOGRID NEIGHBOUR:	EMP70	Protein with a role in cellular adhesion and filamentous growth; also endosome-to-vacuole sorting; similar to Tmn3p; member of Transmembrane Nine family of proteins with 9 transmembrane segments; EMP70 has a paralog, TMN2, that arose from the whole genome duplication [Source:SGD;Acc:S000004073]
#INFO:	BIOGRID NEIGHBOUR:	MUP1	High affinity methionine permease; integral membrane protein with 13 putative membrane-spanning regions; also involved in cysteine uptake [Source:SGD;Acc:S000003287]
#INFO:	BIOGRID NEIGHBOUR:	TAF6	Subunit (60 kDa) of TFIID and SAGA complexes; involved in transcription initiation of RNA polymerase II and in chromatin modification, similar to histone H4; relocalizes to the cytosol in response to hypoxia [Source:SGD;Acc:S000003080]
#INFO:	BIOGRID NEIGHBOUR:	TOS3	Protein kinase; related to and functionally redundant with Elm1p and Sak1p for the phosphorylation and activation of Snf1p; functionally orthologous to LKB1, a mammalian kinase associated with Peutz-Jeghers cancer-susceptibility syndrome; TOS3 has a paralog, SAK1, that arose from the whole genome duplication [Source:SGD;Acc:S000003147]
#INFO:	BIOGRID NEIGHBOUR:	RVS161	Amphiphysin-like lipid raft protein; interacts with Rvs167p and regulates polarization of the actin cytoskeleton, endocytosis, cell polarity, cell fusion and viability following starvation or osmotic stress [Source:SGD;Acc:S000000602]
#INFO:	BIOGRID NEIGHBOUR:	GOSH:5364	Putative protein of unknown function; identified as interacting with Hsp82p in a high-throughput two-hybrid screen [Source:SGD;Acc:S000004764]
#INFO:	BIOGRID NEIGHBOUR:	MUS81	Subunit of structure-specific Mms4p-Mus81p endonuclease; cleaves branched DNA; involved in DNA repair, replication fork stability, and joint molecule formation/resolution during meiotic recombination; promotes template switching during break-induced replication (BIR), causing non-reciprocal translocations (NRTs); helix-hairpin-helix protein; phosphorylation of non-catalytic subunit Mms4p by Cdc28…
#INFO:	BIOGRID NEIGHBOUR:	ATP1	Alpha subunit of the F1 sector of mitochondrial F1F0 ATP synthase; which is a large, evolutionarily conserved enzyme complex required for ATP synthesis; F1 translationally regulates ATP6 and ATP8 expression to achieve a balanced output of ATP synthase genes encoded in nucleus and mitochondria; phosphorylated; N-terminally propionylated in vivo [Source:SGD;Acc:S000000195]
#INFO:	BIOGRID NEIGHBOUR:	LAG1	Ceramide synthase component; involved in synthesis of ceramide from C26(acyl)-coenzyme A and dihydrosphingosine or phytosphingosine, functionally equivalent to Lac1p; forms ER foci upon DNA replication stress; homolog of human CERS2, a tumor metastasis suppressor gene whose silencing enahnces invasion/metastasis of prostate cancer cells; LAG1 has a paralog, LAC1, that arose from the whole genome …
#INFO:	BIOGRID NEIGHBOUR:	GSM1	Putative zinc cluster protein of unknown function; proposed to be involved in the regulation of energy metabolism, based on patterns of expression and sequence analysis [Source:SGD;Acc:S000003639]
#INFO:	BIOGRID NEIGHBOUR:	SNF6	Subunit of the SWI/SNF chromatin remodeling complex; involved in transcriptional regulation; functions interdependently in transcriptional activation with Snf2p and Snf5p; relocates to the cytosol under hypoxic conditions [Source:SGD;Acc:S000001017]
#INFO:	BIOGRID NEIGHBOUR:	CAD1	AP-1-like basic leucine zipper (bZIP) transcriptional activator; involved in stress responses, iron metabolism, and pleiotropic drug resistance; controls a set of genes involved in stabilizing proteins; binds consensus sequence TTACTAA; CAD1 has a paralog, YAP1, that arose from the whole genome duplication [Source:SGD;Acc:S000002831]
#INFO:	BIOGRID NEIGHBOUR:	UTP7	Nucleolar protein; component of the small subunit (SSU) processome containing the U3 snoRNA that is involved in processing of pre-18S rRNA [Source:SGD;Acc:S000000884]
#INFO:	BIOGRID NEIGHBOUR:	STE4	G protein beta subunit; forms a dimer with Ste18p to activate the mating signaling pathway, forms a heterotrimer with Gpa1p and Ste18p to dampen signaling; may recruit Rho1p to the polarized growth site during mating; contains WD40 repeats [Source:SGD;Acc:S000005738]
#INFO:	BIOGRID NEIGHBOUR:	AIM17	Putative protein of unknown function; the authentic, non-tagged protein is detected in highly purified mitochondria in high-throughput studies; null mutant displays reduced frequency of mitochondrial genome loss [Source:SGD;Acc:S000001013]
#INFO:	BIOGRID NEIGHBOUR:	PAM1	Essential protein of unknown function; exhibits variable expression during colony morphogenesis; overexpression permits survival without protein phosphatase 2A, inhibits growth, and induces a filamentous phenotype; PAM1 has a paralog, SVL3, that arose from the whole genome duplication [Source:SGD;Acc:S000002659]
#INFO:	BIOGRID NEIGHBOUR:	YKU70	Subunit of the telomeric Ku complex (Yku70p-Yku80p); involved in telomere length maintenance, structure and telomere position effect; required for localization of telomerase ribonucleoprotein to nucleus via interaction with the TLC1 guide RNA; relocates to sites of double-strand cleavage to promote nonhomologous end joining during DSB repair [Source:SGD;Acc:S000004897]
#INFO:	BIOGRID NEIGHBOUR:	HSP31	Methylglyoxalase that converts methylglyoxal to D-lactate; involved in oxidative stress resistance, diauxic shift, and stationary phase survival; has similarity to E. coli Hsp31 and C. albicans Glx3p; member of the DJ-1/ThiJ/PfpI superfamily, which includes human DJ-1 involved in Parkinson's disease and cancer; exists as a dimer and contains a putative metal-binding site; protein abundance increa…
#INFO:	BIOGRID NEIGHBOUR:	RPC34	RNA polymerase III subunit C34; interacts with TFIIIB70 and is a key determinant in pol III recruitment by the preinitiation complex [Source:SGD;Acc:S000005286]
#INFO:	BIOGRID NEIGHBOUR:	SPT3	Subunit of the SAGA and SAGA-like transcriptional regulatory complexes; interacts with Spt15p to activate transcription of some RNA polymerase II-dependent genes, also functions to inhibit transcription at some promoters; relocalizes to the cytosol in response to hypoxia [Source:SGD;Acc:S000002800]
#INFO:	BIOGRID NEIGHBOUR:	NUP53	FG-nucleoporin component of central core of nuclear pore complex (NPC); also part of the NPC nuclear basket; contributes directly to nucleocytoplasmic transport; involved in regulation of transcription and mitosis; induces membrane tubulation, which may contribute to nuclear pore assembly; NUP53 has a paralog, ASM4, that arose from the whole genome duplication [Source:SGD;Acc:S000004762]
#INFO:	BIOGRID NEIGHBOUR:	KIP1	Kinesin-related motor protein; required for mitotic spindle assembly, chromosome segregation, and 2 micron plasmid partitioning; functionally redundant with Cin8p for chromosomal but not plasmid functions [Source:SGD;Acc:S000000159]
#INFO:	BIOGRID NEIGHBOUR:	ARE2	Acyl-CoA:sterol acyltransferase; endoplasmic reticulum enzyme that contributes the major sterol esterification activity in the presence of oxygen; ARE2 has a paralog, ARE1, that arose from the whole genome duplication [Source:SGD;Acc:S000005302]
#INFO:	BIOGRID NEIGHBOUR:	SPP381	mRNA splicing factor, component of U4/U6.U5 tri-snRNP; interacts genetically and physically with Prp38p; relocalizes to the cytosol in response to hypoxia [Source:SGD;Acc:S000000356]
#INFO:	BIOGRID NEIGHBOUR:	NSL1	Essential component of the MIND kinetochore complex; joins kinetochore subunits contacting DNA to those contacting microtubules; required for accurate chromosome segregation; complex consists of Mtw1p Including Nnf1p-Nsl1p-Dsn1p (MIND) [Source:SGD;Acc:S000006154]
#INFO:	BIOGRID NEIGHBOUR:	IDP1	Mitochondrial NADP-specific isocitrate dehydrogenase; catalyzes the oxidation of isocitrate to alpha-ketoglutarate; not required for mitochondrial respiration and may function to divert alpha-ketoglutarate to biosynthetic processes [Source:SGD;Acc:S000002224]
#INFO:	BIOGRID NEIGHBOUR:	UBP5	Putative ubiquitin-specific protease; concentrates at the bud neck; UBP5 has a paralog, DOA4, that arose from the whole genome duplication [Source:SGD;Acc:S000000946]
#INFO:	BIOGRID NEIGHBOUR:	NCL1	S-adenosyl-L-methionine-dependent tRNA: m5C-methyltransferase; methylates cytosine to m5C at several positions in tRNAs and intron-containing pre-tRNAs; increases proportion of tRNALeu(CAA) with m5C at wobble position in response to hydrogen peroxide, causing selective translation of mRNA from genes enriched in TTG codon; loss of NCL1 confers hypersensitivity to oxidative stress; similar to Nop2p…
#INFO:	BIOGRID NEIGHBOUR:	FRT2	Tail-anchored ER membrane protein of unknown function; interacts with homolog Frt1p; promotes growth in conditions of high Na+, alkaline pH, or cell wall stress, possibly via a role in posttranslational translocation; potential Cdc28p substrate; FRT2 has a paralog, FRT1, that arose from the whole genome duplication [Source:SGD;Acc:S000000026]
#INFO:	BIOGRID NEIGHBOUR:	GUS1	Glutamyl-tRNA synthetase (GluRS); forms a complex with methionyl-tRNA synthetase (Mes1p) and Arc1p; complex formation increases the catalytic efficiency of both tRNA synthetases and ensures their correct localization to the cytoplasm; protein abundance increases in response to DNA replication stress [Source:SGD;Acc:S000003214]
#INFO:	BIOGRID NEIGHBOUR:	ERP3	Protein with similarity to Emp24p and Erv25p; member of the p24 family involved in ER to Golgi transport [Source:SGD;Acc:S000002176]
#INFO:	BIOGRID NEIGHBOUR:	KSP1	Serine/threonine protein kinase; associates with TORC1 and likely involved in TOR signaling cascades; negative regulator of autophagy; nuclear translocation required for haploid filamentous growth; regulates filamentous growth induced nuclear translocation of Bcy1p, Fus3p, and Sks1p; overproduction causes allele-specific suppression of prp20-10; protein abundance increases in response to DNA repl…
#INFO:	BIOGRID NEIGHBOUR:	TKL1	Transketolase; catalyzes conversion of xylulose-5-phosphate and ribose-5-phosphate to sedoheptulose-7-phosphate and glyceraldehyde-3-phosphate in the pentose phosphate pathway; needed for synthesis of aromatic amino acids; TKL1 has a paralog, TKL2, that arose from the whole genome duplication [Source:SGD;Acc:S000006278]
#INFO:
#INFO:	--- BIOGRID graph structure
#INFO:
#INFO:	BIOGRID INTERACTION:	MEP2*	ZEO1
#INFO:	BIOGRID INTERACTION:	MEP2*	MEP2*
#INFO:	BIOGRID INTERACTION:	MEP2*	PMT1
#INFO:	BIOGRID INTERACTION:	MEP2*	DIP5*
#INFO:	BIOGRID INTERACTION:	MEP2*	SRO9
#INFO:	BIOGRID INTERACTION:	MEP2*	GUP1
#INFO:	BIOGRID INTERACTION:	MEP2*	VMA4
#INFO:	BIOGRID INTERACTION:	MEP2*	CBF5
#INFO:	BIOGRID INTERACTION:	MEP2*	VTC1
#INFO:	BIOGRID INTERACTION:	MEP2*	PHS1
#INFO:	BIOGRID INTERACTION:	MEP2*	VTC4
#INFO:	BIOGRID INTERACTION:	FLO11*	FLO11*
#INFO:	BIOGRID INTERACTION:	FLO11*	YKU70
#INFO:	BIOGRID INTERACTION:	FLO11*	HEK2
#INFO:	BIOGRID INTERACTION:	CIT2*	MDH1
#INFO:	BIOGRID INTERACTION:	CIT2*	SPT8
#INFO:	BIOGRID INTERACTION:	CIT2*	SSB2
#INFO:	BIOGRID INTERACTION:	CIT2*	COX4
#INFO:	BIOGRID INTERACTION:	CIT2*	VAM6
#INFO:	BIOGRID INTERACTION:	CIT2*	PUF3
#INFO:	BIOGRID INTERACTION:	CIT2*	RTG2
#INFO:	BIOGRID INTERACTION:	CIT2*	CIT2*
#INFO:	BIOGRID INTERACTION:	CIT2*	PRO2
#INFO:	BIOGRID INTERACTION:	CIT2*	UBI4*
#INFO:	BIOGRID INTERACTION:	CIT2*	MIC60
#INFO:	BIOGRID INTERACTION:	CIT2*	SRP54
#INFO:	BIOGRID INTERACTION:	CIT2*	MHP1
#INFO:	BIOGRID INTERACTION:	FLC2*	WSC3
#INFO:	BIOGRID INTERACTION:	FLC2*	PLM2
#INFO:	BIOGRID INTERACTION:	FLC2*	PDR5
#INFO:	BIOGRID INTERACTION:	FLC2*	FTR1
#INFO:	BIOGRID INTERACTION:	FLC2*	SFK1
#INFO:	BIOGRID INTERACTION:	FLC2*	KEX1
#INFO:	BIOGRID INTERACTION:	FLC2*	TCB3
#INFO:	BIOGRID INTERACTION:	FLC2*	TFA1
#INFO:	BIOGRID INTERACTION:	FLC2*	WSC2
#INFO:	BIOGRID INTERACTION:	FLC2*	DFG5
#INFO:	BIOGRID INTERACTION:	FLC2*	CHS5
#INFO:	BIOGRID INTERACTION:	FLC2*	PST2
#INFO:	BIOGRID INTERACTION:	FLC2*	SYP1
#INFO:	BIOGRID INTERACTION:	FLC2*	GAS1
#INFO:	BIOGRID INTERACTION:	FLC2*	MUP1
#INFO:	BIOGRID INTERACTION:	FLC2*	PUF3
#INFO:	BIOGRID INTERACTION:	FLC2*	EMP70
#INFO:	BIOGRID INTERACTION:	FLC2*	SEC72
#INFO:	BIOGRID INTERACTION:	FLC2*	CHS3
#INFO:	BIOGRID INTERACTION:	FLC2*	UBC6
#INFO:	BIOGRID INTERACTION:	FLC2*	SMI1
#INFO:	BIOGRID INTERACTION:	FLC2*	DRS2
#INFO:	BIOGRID INTERACTION:	FLC2*	HEK2
#INFO:	BIOGRID INTERACTION:	FLC2*	FKS1
#INFO:	BIOGRID INTERACTION:	FLC2*	ITR1
#INFO:	BIOGRID INTERACTION:	FLC2*	FMP45
#INFO:	BIOGRID INTERACTION:	FLC2*	CHS1*
#INFO:	BIOGRID INTERACTION:	FLC2*	HNM1
#INFO:	BIOGRID INTERACTION:	FLC2*	GPA2
#INFO:	BIOGRID INTERACTION:	FLC2*	SSB1
#INFO:	BIOGRID INTERACTION:	DIP5*	DHH1
#INFO:	BIOGRID INTERACTION:	DIP5*	UTP13
#INFO:	BIOGRID INTERACTION:	DIP5*	SSA2
#INFO:	BIOGRID INTERACTION:	DIP5*	SDS23
#INFO:	BIOGRID INTERACTION:	DIP5*	HNM1
#INFO:	BIOGRID INTERACTION:	DIP5*	AGP1
#INFO:	BIOGRID INTERACTION:	DIP5*	YVH1
#INFO:	BIOGRID INTERACTION:	DIP5*	ALY2
#INFO:	BIOGRID INTERACTION:	DIP5*	SNQ2
#INFO:	BIOGRID INTERACTION:	DIP5*	MUP1
#INFO:	BIOGRID INTERACTION:	DIP5*	HXT1
#INFO:	BIOGRID INTERACTION:	DIP5*	DIP5*
#INFO:	BIOGRID INTERACTION:	DIP5*	PDR12
#INFO:	BIOGRID INTERACTION:	DIP5*	TCB3
#INFO:	BIOGRID INTERACTION:	DIP5*	MEP1
#INFO:	BIOGRID INTERACTION:	DIP5*	HXT5
#INFO:	BIOGRID INTERACTION:	DIP5*	LYP1
#INFO:	BIOGRID INTERACTION:	DIP5*	NRD1
#INFO:	BIOGRID INTERACTION:	DIP5*	WHI3
#INFO:	BIOGRID INTERACTION:	DIP5*	SSA1
#INFO:	BIOGRID INTERACTION:	DIP5*	NAB2
#INFO:	BIOGRID INTERACTION:	DIP5*	TPO1
#INFO:	BIOGRID INTERACTION:	DIP5*	BAP2
#INFO:	BIOGRID INTERACTION:	DIP5*	GNP1
#INFO:	BIOGRID INTERACTION:	DIP5*	SHR3
#INFO:	BIOGRID INTERACTION:	DIP5*	PLM2
#INFO:	BIOGRID INTERACTION:	DIP5*	SWP1
#INFO:	BIOGRID INTERACTION:	DIP5*	PDR5
#INFO:	BIOGRID INTERACTION:	DIP5*	GOSH:3178
#INFO:	BIOGRID INTERACTION:	PCS60*	IPL1
#INFO:	BIOGRID INTERACTION:	PCS60*	RSP5
#INFO:	BIOGRID INTERACTION:	PCS60*	PCS60*
#INFO:	BIOGRID INTERACTION:	PCS60*	ASH1
#INFO:	BIOGRID INTERACTION:	PCS60*	PUF3
#INFO:	BIOGRID INTERACTION:	PCS60*	PTC1
#INFO:	BIOGRID INTERACTION:	PCS60*	SSB2
#INFO:	BIOGRID INTERACTION:	PCS60*	VPS34
#INFO:	BIOGRID INTERACTION:	PCS60*	CBC2
#INFO:	BIOGRID INTERACTION:	PCS60*	RPN11
#INFO:	BIOGRID INTERACTION:	PCS60*	SBA1
#INFO:	BIOGRID INTERACTION:	GIT1*	ERP5
#INFO:	BIOGRID INTERACTION:	GIT1*	SAM3
#INFO:	BIOGRID INTERACTION:	GIT1*	DIP5*
#INFO:	BIOGRID INTERACTION:	GIT1*	ASI3
#INFO:	BIOGRID INTERACTION:	GIT1*	PHO88
#INFO:	BIOGRID INTERACTION:	SST2*	WHI3
#INFO:	BIOGRID INTERACTION:	SST2*	SHO1
#INFO:	BIOGRID INTERACTION:	SST2*	MVP1
#INFO:	BIOGRID INTERACTION:	SST2*	YIP1
#INFO:	BIOGRID INTERACTION:	SST2*	GFA1
#INFO:	BIOGRID INTERACTION:	SST2*	GOSH:1401
#INFO:	BIOGRID INTERACTION:	SST2*	TUB1
#INFO:	BIOGRID INTERACTION:	SST2*	GOSH:1408
#INFO:	BIOGRID INTERACTION:	SST2*	NBP1
#INFO:	BIOGRID INTERACTION:	SST2*	KEL1
#INFO:	BIOGRID INTERACTION:	SST2*	RIX7
#INFO:	BIOGRID INTERACTION:	SST2*	GOSH:3212
#INFO:	BIOGRID INTERACTION:	SST2*	IKS1
#INFO:	BIOGRID INTERACTION:	SST2*	HEK2
#INFO:	BIOGRID INTERACTION:	SST2*	SSB2
#INFO:	BIOGRID INTERACTION:	SST2*	PUF3
#INFO:	BIOGRID INTERACTION:	SST2*	BNR1
#INFO:	BIOGRID INTERACTION:	SST2*	GOSH:2095
#INFO:	BIOGRID INTERACTION:	SST2*	RPN11
#INFO:	BIOGRID INTERACTION:	SST2*	PEP12
#INFO:	BIOGRID INTERACTION:	SST2*	EGT2
#INFO:	BIOGRID INTERACTION:	SST2*	KSS1
#INFO:	BIOGRID INTERACTION:	SST2*	SBP1
#INFO:	BIOGRID INTERACTION:	SST2*	SRP14
#INFO:	BIOGRID INTERACTION:	SST2*	GCN20
#INFO:	BIOGRID INTERACTION:	SST2*	VPS36
#INFO:	BIOGRID INTERACTION:	SST2*	SSB1
#INFO:	BIOGRID INTERACTION:	SST2*	MPT5
#INFO:	BIOGRID INTERACTION:	SST2*	GPA1
#INFO:	BIOGRID INTERACTION:	SST2*	TLG2
#INFO:	BIOGRID INTERACTION:	SST2*	YFT2
#INFO:	BIOGRID INTERACTION:	SST2*	YMD8
#INFO:	BIOGRID INTERACTION:	GRE2*	SSB2
#INFO:	BIOGRID INTERACTION:	GRE2*	YPT7
#INFO:	BIOGRID INTERACTION:	GRE2*	DCP2
#INFO:	BIOGRID INTERACTION:	GRE2*	GRE2*
#INFO:	BIOGRID INTERACTION:	GRE2*	NAB2
#INFO:	BIOGRID INTERACTION:	GRE2*	SSB1
#INFO:	BIOGRID INTERACTION:	GOSH:2088	NAB2
#INFO:	BIOGRID INTERACTION:	GOSH:2088	GOSH:2088
#INFO:	BIOGRID INTERACTION:	GOSH:2088	NAM7
#INFO:	BIOGRID INTERACTION:	ARO10*	ARO10*
#INFO:	BIOGRID INTERACTION:	ARO10*	PUF3
#INFO:	BIOGRID INTERACTION:	ARO10*	CAP2
#INFO:	BIOGRID INTERACTION:	ARO10*	OYE2
#INFO:	BIOGRID INTERACTION:	ARO10*	EMC5
#INFO:	BIOGRID INTERACTION:	GOSH:3639	EPS1
#INFO:	BIOGRID INTERACTION:	GOSH:3639	JEN1*
#INFO:	BIOGRID INTERACTION:	GOSH:3639	NAB2
#INFO:	BIOGRID INTERACTION:	FUS3*	CMK2
#INFO:	BIOGRID INTERACTION:	FUS3*	EAF7
#INFO:	BIOGRID INTERACTION:	FUS3*	HCR1
#INFO:	BIOGRID INTERACTION:	FUS3*	GOSH:3343
#INFO:	BIOGRID INTERACTION:	FUS3*	ENT5
#INFO:	BIOGRID INTERACTION:	FUS3*	FUS3*
#INFO:	BIOGRID INTERACTION:	FUS3*	SUA7
#INFO:	BIOGRID INTERACTION:	FUS3*	GOSH:978
#INFO:	BIOGRID INTERACTION:	FUS3*	NET1
#INFO:	BIOGRID INTERACTION:	FUS3*	RDS2
#INFO:	BIOGRID INTERACTION:	FUS3*	HSP42
#INFO:	BIOGRID INTERACTION:	FUS3*	MAK10
#INFO:	BIOGRID INTERACTION:	FUS3*	BUD27
#INFO:	BIOGRID INTERACTION:	FUS3*	LYS9
#INFO:	BIOGRID INTERACTION:	FUS3*	STE11
#INFO:	BIOGRID INTERACTION:	FUS3*	GOSH:4700
#INFO:	BIOGRID INTERACTION:	FUS3*	ELP2
#INFO:	BIOGRID INTERACTION:	FUS3*	STE5
#INFO:	BIOGRID INTERACTION:	FUS3*	FPR1
#INFO:	BIOGRID INTERACTION:	FUS3*	GOSH:6109
#INFO:	BIOGRID INTERACTION:	FUS3*	HEL2
#INFO:	BIOGRID INTERACTION:	FUS3*	GOSH:5520
#INFO:	BIOGRID INTERACTION:	FUS3*	RPN11
#INFO:	BIOGRID INTERACTION:	FUS3*	RML2
#INFO:	BIOGRID INTERACTION:	FUS3*	MSG5
#INFO:	BIOGRID INTERACTION:	FUS3*	GOSH:623
#INFO:	BIOGRID INTERACTION:	FUS3*	RGC1
#INFO:	BIOGRID INTERACTION:	FUS3*	RPT5
#INFO:	BIOGRID INTERACTION:	FUS3*	TRM1
#INFO:	BIOGRID INTERACTION:	FUS3*	ADR1
#INFO:	BIOGRID INTERACTION:	FUS3*	HTA1
#INFO:	BIOGRID INTERACTION:	FUS3*	GOSH:1871
#INFO:	BIOGRID INTERACTION:	FUS3*	GOSH:2324
#INFO:	BIOGRID INTERACTION:	FUS3*	GOSH:2836
#INFO:	BIOGRID INTERACTION:	FUS3*	HSP60
#INFO:	BIOGRID INTERACTION:	FUS3*	STE7
#INFO:	BIOGRID INTERACTION:	FUS3*	SST2*
#INFO:	BIOGRID INTERACTION:	FUS3*	FUN19
#INFO:	BIOGRID INTERACTION:	FUS3*	TEC1*
#INFO:	BIOGRID INTERACTION:	FUS3*	GOSH:2622
#INFO:	BIOGRID INTERACTION:	FUS3*	GPA1
#INFO:	BIOGRID INTERACTION:	FUS3*	DOT1
#INFO:	BIOGRID INTERACTION:	FUS3*	GOSH:1510
#INFO:	BIOGRID INTERACTION:	FUS3*	DIG1
#INFO:	BIOGRID INTERACTION:	FUS3*	GOSH:3442
#INFO:	BIOGRID INTERACTION:	FUS3*	GOSH:5483
#INFO:	BIOGRID INTERACTION:	FUS3*	PRE10
#INFO:	BIOGRID INTERACTION:	FUS3*	GIR2
#INFO:	BIOGRID INTERACTION:	FUS3*	ASK10
#INFO:	BIOGRID INTERACTION:	FUS3*	VPS75
#INFO:	BIOGRID INTERACTION:	FUS3*	ARP8
#INFO:	BIOGRID INTERACTION:	FUS3*	GOSH:5614
#INFO:	BIOGRID INTERACTION:	FUS3*	MNR2
#INFO:	BIOGRID INTERACTION:	FUS3*	PHO86
#INFO:	BIOGRID INTERACTION:	FUS3*	CMS1
#INFO:	BIOGRID INTERACTION:	FUS3*	SSB2
#INFO:	BIOGRID INTERACTION:	FUS3*	SCP160
#INFO:	BIOGRID INTERACTION:	FUS3*	GOSH:3065
#INFO:	BIOGRID INTERACTION:	FUS3*	RPB2
#INFO:	BIOGRID INTERACTION:	FUS3*	CDC25
#INFO:	BIOGRID INTERACTION:	FUS3*	NUP53
#INFO:	BIOGRID INTERACTION:	FUS3*	ARE2
#INFO:	BIOGRID INTERACTION:	FUS3*	SBP1
#INFO:	BIOGRID INTERACTION:	FUS3*	STE12
#INFO:	BIOGRID INTERACTION:	FUS3*	MCM3
#INFO:	BIOGRID INTERACTION:	FUS3*	MSB3
#INFO:	BIOGRID INTERACTION:	FUS3*	MCM2
#INFO:	BIOGRID INTERACTION:	FUS3*	GOSH:7068
#INFO:	BIOGRID INTERACTION:	FUS3*	RVS167
#INFO:	BIOGRID INTERACTION:	FUS3*	LRS4
#INFO:	BIOGRID INTERACTION:	FUS3*	BCK2
#INFO:	BIOGRID INTERACTION:	FUS3*	UBP3
#INFO:	BIOGRID INTERACTION:	FUS3*	PTH2
#INFO:	BIOGRID INTERACTION:	FUS3*	BOI1
#INFO:	BIOGRID INTERACTION:	FUS3*	GOSH:7071
#INFO:	BIOGRID INTERACTION:	FUS3*	GOSH:5856
#INFO:	BIOGRID INTERACTION:	FUS3*	LSG1
#INFO:	BIOGRID INTERACTION:	FUS3*	CAF20
#INFO:	BIOGRID INTERACTION:	FUS3*	UBP10
#INFO:	BIOGRID INTERACTION:	FUS3*	ADE17
#INFO:	BIOGRID INTERACTION:	FUS3*	UTP7
#INFO:	BIOGRID INTERACTION:	FUS3*	SHE2
#INFO:	BIOGRID INTERACTION:	FUS3*	GPA2
#INFO:	BIOGRID INTERACTION:	FUS3*	APM2
#INFO:	BIOGRID INTERACTION:	FUS3*	LEU3
#INFO:	BIOGRID INTERACTION:	FUS3*	ALR1
#INFO:	BIOGRID INTERACTION:	FUS3*	OSW7
#INFO:	BIOGRID INTERACTION:	FUS3*	RNA1
#INFO:	BIOGRID INTERACTION:	FUS3*	MTD1
#INFO:	BIOGRID INTERACTION:	FUS3*	BDF2
#INFO:	BIOGRID INTERACTION:	FUS3*	MPT5
#INFO:	BIOGRID INTERACTION:	FUS3*	LOA1
#INFO:	BIOGRID INTERACTION:	FUS3*	GOSH:5094
#INFO:	BIOGRID INTERACTION:	FUS3*	BEM1
#INFO:	BIOGRID INTERACTION:	FUS3*	BNI1
#INFO:	BIOGRID INTERACTION:	FUS3*	UBP9
#INFO:	BIOGRID INTERACTION:	FUS3*	JJJ1
#INFO:	BIOGRID INTERACTION:	FUS3*	GOSH:531
#INFO:	BIOGRID INTERACTION:	FUS3*	GOSH:6872
#INFO:	BIOGRID INTERACTION:	FUS3*	RCK1*
#INFO:	BIOGRID INTERACTION:	FUS3*	CDC14
#INFO:	BIOGRID INTERACTION:	FUS3*	GLO3
#INFO:	BIOGRID INTERACTION:	FUS3*	TRP3
#INFO:	BIOGRID INTERACTION:	FUS3*	TMA22
#INFO:	BIOGRID INTERACTION:	FUS3*	GOSH:6329
#INFO:	BIOGRID INTERACTION:	FUS3*	CST9
#INFO:	BIOGRID INTERACTION:	FUS3*	HSC82
#INFO:	BIOGRID INTERACTION:	FUS3*	TEF4
#INFO:	BIOGRID INTERACTION:	FUS3*	RPL25
#INFO:	BIOGRID INTERACTION:	FUS3*	HSP26
#INFO:	BIOGRID INTERACTION:	FUS3*	PRP6
#INFO:	BIOGRID INTERACTION:	FUS3*	SCT1
#INFO:	BIOGRID INTERACTION:	FUS3*	GAL10
#INFO:	BIOGRID INTERACTION:	FUS3*	FKS1
#INFO:	BIOGRID INTERACTION:	FUS3*	PAR32
#INFO:	BIOGRID INTERACTION:	FUS3*	DIG2
#INFO:	BIOGRID INTERACTION:	FUS3*	IFM1
#INFO:	BIOGRID INTERACTION:	FUS3*	SNF1
#INFO:	BIOGRID INTERACTION:	FUS3*	FAR1*
#INFO:	BIOGRID INTERACTION:	FUS3*	SAS10
#INFO:	BIOGRID INTERACTION:	FUS3*	BOI2
#INFO:	BIOGRID INTERACTION:	FUS3*	NOP53
#INFO:	BIOGRID INTERACTION:	FUS3*	OLE1
#INFO:	BIOGRID INTERACTION:	FUS3*	TOM71
#INFO:	BIOGRID INTERACTION:	FUS3*	NAB6
#INFO:	BIOGRID INTERACTION:	FUS3*	GOSH:7044
#INFO:	BIOGRID INTERACTION:	FUS3*	PTP3
#INFO:	BIOGRID INTERACTION:	HXT2*	MST27
#INFO:	BIOGRID INTERACTION:	HXT2*	DHH1
#INFO:	BIOGRID INTERACTION:	HXT2*	TCB3
#INFO:	BIOGRID INTERACTION:	HXT2*	TOR2
#INFO:	BIOGRID INTERACTION:	HXT2*	HNM1
#INFO:	BIOGRID INTERACTION:	HXT2*	GSF2
#INFO:	BIOGRID INTERACTION:	HXT2*	LSM1
#INFO:	BIOGRID INTERACTION:	HXT2*	HEK2
#INFO:	BIOGRID INTERACTION:	HXT2*	KEX1
#INFO:	BIOGRID INTERACTION:	HXT2*	FMP45
#INFO:	BIOGRID INTERACTION:	HXT2*	GAP1
#INFO:	BIOGRID INTERACTION:	HXT2*	MUP1
#INFO:	BIOGRID INTERACTION:	HXT2*	HXT1
#INFO:	BIOGRID INTERACTION:	HXT2*	MEP2*
#INFO:	BIOGRID INTERACTION:	HXT2*	TOR1
#INFO:	BIOGRID INTERACTION:	SIP4*	RLP7
#INFO:	BIOGRID INTERACTION:	SIP4*	KIN82
#INFO:	BIOGRID INTERACTION:	SIP4*	SSN3
#INFO:	BIOGRID INTERACTION:	SIP4*	CAT8
#INFO:	BIOGRID INTERACTION:	SIP4*	PKH3
#INFO:	BIOGRID INTERACTION:	SIP4*	SIP4*
#INFO:	BIOGRID INTERACTION:	SIP4*	GAL83
#INFO:	BIOGRID INTERACTION:	SIP4*	CTK1
#INFO:	BIOGRID INTERACTION:	SIP4*	MPS1
#INFO:	BIOGRID INTERACTION:	SIP4*	SNF1
#INFO:	BIOGRID INTERACTION:	SIP4*	LSM1
#INFO:	BIOGRID INTERACTION:	SIP4*	KSS1
#INFO:	BIOGRID INTERACTION:	SIP4*	SSK22
#INFO:	BIOGRID INTERACTION:	PHO89*	RPL3
#INFO:	BIOGRID INTERACTION:	PHO89*	NSG1
#INFO:	BIOGRID INTERACTION:	PHO89*	ARC1
#INFO:	BIOGRID INTERACTION:	PHO89*	TPO1
#INFO:	BIOGRID INTERACTION:	PHO89*	PHO89*
#INFO:	BIOGRID INTERACTION:	UBI4*	UBP15
#INFO:	BIOGRID INTERACTION:	UBI4*	GTS1
#INFO:	BIOGRID INTERACTION:	UBI4*	WSS1
#INFO:	BIOGRID INTERACTION:	UBI4*	CKS1
#INFO:	BIOGRID INTERACTION:	UBI4*	DOT1
#INFO:	BIOGRID INTERACTION:	UBI4*	COP1
#INFO:	BIOGRID INTERACTION:	UBI4*	SNA3
#INFO:	BIOGRID INTERACTION:	UBI4*	URN1
#INFO:	BIOGRID INTERACTION:	UBI4*	SWD1
#INFO:	BIOGRID INTERACTION:	UBI4*	CDC48
#INFO:	BIOGRID INTERACTION:	UBI4*	RAD5
#INFO:	BIOGRID INTERACTION:	UBI4*	PDS1
#INFO:	BIOGRID INTERACTION:	UBI4*	HSE1
#INFO:	BIOGRID INTERACTION:	UBI4*	UBP8
#INFO:	BIOGRID INTERACTION:	UBI4*	DHH1
#INFO:	BIOGRID INTERACTION:	UBI4*	CDC34
#INFO:	BIOGRID INTERACTION:	UBI4*	TOM1
#INFO:	BIOGRID INTERACTION:	UBI4*	UBX5
#INFO:	BIOGRID INTERACTION:	UBI4*	UFD2
#INFO:	BIOGRID INTERACTION:	UBI4*	CDC4
#INFO:	BIOGRID INTERACTION:	UBI4*	PRE9
#INFO:	BIOGRID INTERACTION:	UBI4*	DOA1
#INFO:	BIOGRID INTERACTION:	UBI4*	DRE2
#INFO:	BIOGRID INTERACTION:	UBI4*	LSB1
#INFO:	BIOGRID INTERACTION:	UBI4*	UBC7
#INFO:	BIOGRID INTERACTION:	UBI4*	SWA2
#INFO:	BIOGRID INTERACTION:	UBI4*	SLX8
#INFO:	BIOGRID INTERACTION:	UBI4*	ENT1
#INFO:	BIOGRID INTERACTION:	UBI4*	CRN1
#INFO:	BIOGRID INTERACTION:	UBI4*	ARC40
#INFO:	BIOGRID INTERACTION:	UBI4*	UBC1
#INFO:	BIOGRID INTERACTION:	UBI4*	PIN3
#INFO:	BIOGRID INTERACTION:	UBI4*	TAF9
#INFO:	BIOGRID INTERACTION:	UBI4*	ATG18
#INFO:	BIOGRID INTERACTION:	UBI4*	MET30
#INFO:	BIOGRID INTERACTION:	UBI4*	CUE2
#INFO:	BIOGRID INTERACTION:	UBI4*	OTU1
#INFO:	BIOGRID INTERACTION:	UBI4*	RQC1
#INFO:	BIOGRID INTERACTION:	UBI4*	GPM1
#INFO:	BIOGRID INTERACTION:	UBI4*	EDE1
#INFO:	BIOGRID INTERACTION:	UBI4*	BRO1
#INFO:	BIOGRID INTERACTION:	UBI4*	TAE2
#INFO:	BIOGRID INTERACTION:	UBI4*	SLA1
#INFO:	BIOGRID INTERACTION:	UBI4*	RAD30
#INFO:	BIOGRID INTERACTION:	UBI4*	GRR1
#INFO:	BIOGRID INTERACTION:	UBI4*	PIB1
#INFO:	BIOGRID INTERACTION:	UBI4*	UBC13
#INFO:	BIOGRID INTERACTION:	UBI4*	RPN1
#INFO:	BIOGRID INTERACTION:	UBI4*	MVB12
#INFO:	BIOGRID INTERACTION:	UBI4*	HSV2
#INFO:	BIOGRID INTERACTION:	UBI4*	PRP8
#INFO:	BIOGRID INTERACTION:	UBI4*	SHP1
#INFO:	BIOGRID INTERACTION:	UBI4*	UFO1
#INFO:	BIOGRID INTERACTION:	UBI4*	COX4
#INFO:	BIOGRID INTERACTION:	UBI4*	ERG1
#INFO:	BIOGRID INTERACTION:	UBI4*	HRT3
#INFO:	BIOGRID INTERACTION:	UBI4*	PAC1
#INFO:	BIOGRID INTERACTION:	UBI4*	RPN3
#INFO:	BIOGRID INTERACTION:	UBI4*	RRI1
#INFO:	BIOGRID INTERACTION:	UBI4*	UBA1
#INFO:	BIOGRID INTERACTION:	UBI4*	IRC20
#INFO:	BIOGRID INTERACTION:	UBI4*	RLP7
#INFO:	BIOGRID INTERACTION:	UBI4*	RPT1
#INFO:	BIOGRID INTERACTION:	UBI4*	CDC7
#INFO:	BIOGRID INTERACTION:	UBI4*	SAN1
#INFO:	BIOGRID INTERACTION:	UBI4*	ROG3
#INFO:	BIOGRID INTERACTION:	UBI4*	DDI1
#INFO:	BIOGRID INTERACTION:	UBI4*	DCN1
#INFO:	BIOGRID INTERACTION:	UBI4*	CMR1
#INFO:	BIOGRID INTERACTION:	UBI4*	MET4
#INFO:	BIOGRID INTERACTION:	UBI4*	RVS167
#INFO:	BIOGRID INTERACTION:	UBI4*	RAD1
#INFO:	BIOGRID INTERACTION:	UBI4*	UBP6
#INFO:	BIOGRID INTERACTION:	UBI4*	CUZ1
#INFO:	BIOGRID INTERACTION:	UBI4*	SSM4
#INFO:	BIOGRID INTERACTION:	UBI4*	RIM20
#INFO:	BIOGRID INTERACTION:	UBI4*	RAD23
#INFO:	BIOGRID INTERACTION:	UBI4*	VPS27
#INFO:	BIOGRID INTERACTION:	UBI4*	TAF12
#INFO:	BIOGRID INTERACTION:	UBI4*	YDJ1
#INFO:	BIOGRID INTERACTION:	UBI4*	SGF29
#INFO:	BIOGRID INTERACTION:	UBI4*	KOG1
#INFO:	BIOGRID INTERACTION:	UBI4*	ROD1
#INFO:	BIOGRID INTERACTION:	UBI4*	TAF5
#INFO:	BIOGRID INTERACTION:	UBI4*	CUE3
#INFO:	BIOGRID INTERACTION:	UBI4*	RAD7
#INFO:	BIOGRID INTERACTION:	UBI4*	CLN2
#INFO:	BIOGRID INTERACTION:	UBI4*	SSB2
#INFO:	BIOGRID INTERACTION:	UBI4*	RSP5
#INFO:	BIOGRID INTERACTION:	UBI4*	IRC22
#INFO:	BIOGRID INTERACTION:	UBI4*	SSA2
#INFO:	BIOGRID INTERACTION:	UBI4*	LSB5
#INFO:	BIOGRID INTERACTION:	UBI4*	SKP2
#INFO:	BIOGRID INTERACTION:	UBI4*	GGA1
#INFO:	BIOGRID INTERACTION:	UBI4*	WWM1
#INFO:	BIOGRID INTERACTION:	UBI4*	HRD1
#INFO:	BIOGRID INTERACTION:	UBI4*	UBP2
#INFO:	BIOGRID INTERACTION:	UBI4*	SLX5
#INFO:	BIOGRID INTERACTION:	UBI4*	YUH1
#INFO:	BIOGRID INTERACTION:	UBI4*	KSS1
#INFO:	BIOGRID INTERACTION:	UBI4*	STP22
#INFO:	BIOGRID INTERACTION:	UBI4*	RPN10
#INFO:	BIOGRID INTERACTION:	UBI4*	RPN11
#INFO:	BIOGRID INTERACTION:	UBI4*	RAD18
#INFO:	BIOGRID INTERACTION:	UBI4*	DUF1
#INFO:	BIOGRID INTERACTION:	UBI4*	HTB2
#INFO:	BIOGRID INTERACTION:	UBI4*	VPS9
#INFO:	BIOGRID INTERACTION:	UBI4*	MEX67
#INFO:	BIOGRID INTERACTION:	UBI4*	GGA2
#INFO:	BIOGRID INTERACTION:	UBI4*	RPT5
#INFO:	BIOGRID INTERACTION:	UBI4*	SUS1
#INFO:	BIOGRID INTERACTION:	UBI4*	RAD6
#INFO:	BIOGRID INTERACTION:	UBI4*	UBX2
#INFO:	BIOGRID INTERACTION:	UBI4*	RPL4B
#INFO:	BIOGRID INTERACTION:	UBI4*	UBC4
#INFO:	BIOGRID INTERACTION:	UBI4*	PEX5
#INFO:	BIOGRID INTERACTION:	UBI4*	CUE5
#INFO:	BIOGRID INTERACTION:	UBI4*	PRE1
#INFO:	BIOGRID INTERACTION:	UBI4*	MMS2
#INFO:	BIOGRID INTERACTION:	UBI4*	GCN5
#INFO:	BIOGRID INTERACTION:	UBI4*	UBP14
#INFO:	BIOGRID INTERACTION:	UBI4*	BUB3
#INFO:	BIOGRID INTERACTION:	UBI4*	SNF1
#INFO:	BIOGRID INTERACTION:	UBI4*	IRA2
#INFO:	BIOGRID INTERACTION:	UBI4*	SEC27
#INFO:	BIOGRID INTERACTION:	UBI4*	RRI2
#INFO:	BIOGRID INTERACTION:	UBI4*	UFD4
#INFO:	BIOGRID INTERACTION:	UBI4*	TUP1
#INFO:	BIOGRID INTERACTION:	UBI4*	PEX14
#INFO:	BIOGRID INTERACTION:	UBI4*	SAM1
#INFO:	BIOGRID INTERACTION:	UBI4*	ETP1
#INFO:	BIOGRID INTERACTION:	UBI4*	ENT2
#INFO:	BIOGRID INTERACTION:	UBI4*	UBP5
#INFO:	BIOGRID INTERACTION:	UBI4*	TKL1
#INFO:	BIOGRID INTERACTION:	UBI4*	STI1
#INFO:	BIOGRID INTERACTION:	UBI4*	NAB2
#INFO:	BIOGRID INTERACTION:	UBI4*	GIS2
#INFO:	BIOGRID INTERACTION:	UBI4*	VPS15
#INFO:	BIOGRID INTERACTION:	UBI4*	GDH1
#INFO:	BIOGRID INTERACTION:	UBI4*	PTH2
#INFO:	BIOGRID INTERACTION:	UBI4*	HRT1
#INFO:	BIOGRID INTERACTION:	UBI4*	TAF6
#INFO:	BIOGRID INTERACTION:	UBI4*	MUS81
#INFO:	BIOGRID INTERACTION:	UBI4*	MIC60
#INFO:	BIOGRID INTERACTION:	UBI4*	VPS36
#INFO:	BIOGRID INTERACTION:	UBI4*	DSK2
#INFO:	BIOGRID INTERACTION:	UBI4*	MDV1
#INFO:	BIOGRID INTERACTION:	PYK2*	SSC1
#INFO:	BIOGRID INTERACTION:	PYK2*	HSP82
#INFO:	BIOGRID INTERACTION:	PYK2*	MRS6
#INFO:	BIOGRID INTERACTION:	PYK2*	SSB2
#INFO:	BIOGRID INTERACTION:	PYK2*	SBP1
#INFO:	BIOGRID INTERACTION:	PYK2*	NAB2
#INFO:	BIOGRID INTERACTION:	PYK2*	TPK2
#INFO:	BIOGRID INTERACTION:	PYK2*	TPK1
#INFO:	BIOGRID INTERACTION:	NEJ1*	DNL4
#INFO:	BIOGRID INTERACTION:	NEJ1*	CMK1
#INFO:	BIOGRID INTERACTION:	NEJ1*	CIR1
#INFO:	BIOGRID INTERACTION:	NEJ1*	HEK2
#INFO:	BIOGRID INTERACTION:	NEJ1*	YCK1
#INFO:	BIOGRID INTERACTION:	NEJ1*	SNF1
#INFO:	BIOGRID INTERACTION:	NEJ1*	LIF1
#INFO:	BIOGRID INTERACTION:	NEJ1*	ESA1
#INFO:	BIOGRID INTERACTION:	NEJ1*	SRS2
#INFO:	BIOGRID INTERACTION:	NEJ1*	SPP382
#INFO:	BIOGRID INTERACTION:	NEJ1*	TPK1
#INFO:	BIOGRID INTERACTION:	NEJ1*	ATG1
#INFO:	BIOGRID INTERACTION:	NEJ1*	YKU70
#INFO:	BIOGRID INTERACTION:	NEJ1*	YKU80
#INFO:	BIOGRID INTERACTION:	NEJ1*	NAM7
#INFO:	BIOGRID INTERACTION:	NEJ1*	NAB2
#INFO:	BIOGRID INTERACTION:	NEJ1*	NEJ1*
#INFO:	BIOGRID INTERACTION:	SHH3*	ODC1
#INFO:	BIOGRID INTERACTION:	SHH3*	NAM7
#INFO:	BIOGRID INTERACTION:	SHH3*	DDR48*
#INFO:	BIOGRID INTERACTION:	DAL80*	HDA1
#INFO:	BIOGRID INTERACTION:	DAL80*	GZF3
#INFO:	BIOGRID INTERACTION:	DAL80*	TOR1
#INFO:	BIOGRID INTERACTION:	DAL80*	NTC20
#INFO:	BIOGRID INTERACTION:	DAL80*	CSM1
#INFO:	BIOGRID INTERACTION:	DAL80*	USB1
#INFO:	BIOGRID INTERACTION:	DAL80*	AIM7
#INFO:	BIOGRID INTERACTION:	DAL80*	CTR9
#INFO:	BIOGRID INTERACTION:	DAL80*	URE2
#INFO:	BIOGRID INTERACTION:	DAL80*	CTF19*
#INFO:	BIOGRID INTERACTION:	DAL80*	DAL80*
#INFO:	BIOGRID INTERACTION:	DAL80*	SMX2
#INFO:	BIOGRID INTERACTION:	DAL80*	PSH1
#INFO:	BIOGRID INTERACTION:	DAL80*	SKI6
#INFO:	BIOGRID INTERACTION:	DAL80*	TFC4
#INFO:	BIOGRID INTERACTION:	DAL80*	GCD7
#INFO:	BIOGRID INTERACTION:	DAL80*	SPC25
#INFO:	BIOGRID INTERACTION:	DAL80*	ADY3
#INFO:	BIOGRID INTERACTION:	DAL80*	SPP382
#INFO:	BIOGRID INTERACTION:	DAL80*	AIM1
#INFO:	BIOGRID INTERACTION:	DAL80*	CPD1
#INFO:	BIOGRID INTERACTION:	DAL80*	URC2
#INFO:	BIOGRID INTERACTION:	DAL80*	MPS3
#INFO:	BIOGRID INTERACTION:	DAL80*	PSE1
#INFO:	BIOGRID INTERACTION:	DAL80*	SPC97
#INFO:	BIOGRID INTERACTION:	ARO9*	UBC13
#INFO:	BIOGRID INTERACTION:	ARO9*	GOSH:4834
#INFO:	BIOGRID INTERACTION:	ARO9*	TOS3
#INFO:	BIOGRID INTERACTION:	ARO9*	SSB2
#INFO:	BIOGRID INTERACTION:	ARO9*	PUF3
#INFO:	BIOGRID INTERACTION:	ARO9*	GND1
#INFO:	BIOGRID INTERACTION:	ARO9*	NOP58
#INFO:	BIOGRID INTERACTION:	ARO9*	PHO85
#INFO:	BIOGRID INTERACTION:	ARO9*	ARO9*
#INFO:	BIOGRID INTERACTION:	TEC1*	SPT10
#INFO:	BIOGRID INTERACTION:	TEC1*	DIG1
#INFO:	BIOGRID INTERACTION:	TEC1*	HTB1
#INFO:	BIOGRID INTERACTION:	TEC1*	KSS1
#INFO:	BIOGRID INTERACTION:	TEC1*	STE12
#INFO:	BIOGRID INTERACTION:	TEC1*	HHF2
#INFO:	BIOGRID INTERACTION:	TEC1*	CDC4
#INFO:	BIOGRID INTERACTION:	TEC1*	MSA1
#INFO:	BIOGRID INTERACTION:	TEC1*	WHI3
#INFO:	BIOGRID INTERACTION:	TEC1*	MBP1
#INFO:	BIOGRID INTERACTION:	TEC1*	FLO8
#INFO:	BIOGRID INTERACTION:	TEC1*	MSS11
#INFO:	BIOGRID INTERACTION:	TEC1*	RSP5
#INFO:	BIOGRID INTERACTION:	TEC1*	HEK2
#INFO:	BIOGRID INTERACTION:	TEC1*	SSB2
#INFO:	BIOGRID INTERACTION:	TEC1*	MSA2
#INFO:	BIOGRID INTERACTION:	TEC1*	PUF3
#INFO:	BIOGRID INTERACTION:	TEC1*	HHF1
#INFO:	BIOGRID INTERACTION:	TEC1*	UBI4*
#INFO:	BIOGRID INTERACTION:	TEC1*	YPK1
#INFO:	BIOGRID INTERACTION:	TEC1*	SWI4
#INFO:	BIOGRID INTERACTION:	TEC1*	KDX1
#INFO:	BIOGRID INTERACTION:	CHS1*	TOR2
#INFO:	BIOGRID INTERACTION:	CHS1*	ENO2
#INFO:	BIOGRID INTERACTION:	CHS1*	GCN5
#INFO:	BIOGRID INTERACTION:	CHS1*	YHK8
#INFO:	BIOGRID INTERACTION:	CHS1*	TOS3
#INFO:	BIOGRID INTERACTION:	CHS1*	HEK2
#INFO:	BIOGRID INTERACTION:	CHS1*	SWE1
#INFO:	BIOGRID INTERACTION:	CHS1*	KSP1
#INFO:	BIOGRID INTERACTION:	CHS1*	HMT1
#INFO:	BIOGRID INTERACTION:	CHS1*	NAB2
#INFO:	BIOGRID INTERACTION:	CHS1*	SBP1
#INFO:	BIOGRID INTERACTION:	CHS1*	TOR1
#INFO:	BIOGRID INTERACTION:	CHS1*	PGK1
#INFO:	BIOGRID INTERACTION:	CHS1*	YCK2
#INFO:	BIOGRID INTERACTION:	CHS1*	IRE1
#INFO:	BIOGRID INTERACTION:	CHS1*	HRR25
#INFO:	BIOGRID INTERACTION:	HSP33*	HSP33*
#INFO:	BIOGRID INTERACTION:	HSP33*	IRE1
#INFO:	BIOGRID INTERACTION:	SRX1*	NAB2
#INFO:	BIOGRID INTERACTION:	SRX1*	PRX1
#INFO:	BIOGRID INTERACTION:	SRX1*	SRX1*
#INFO:	BIOGRID INTERACTION:	DDR48*	USA1
#INFO:	BIOGRID INTERACTION:	DDR48*	CMK1
#INFO:	BIOGRID INTERACTION:	DDR48*	ATP16
#INFO:	BIOGRID INTERACTION:	DDR48*	YCK1
#INFO:	BIOGRID INTERACTION:	DDR48*	FCP1
#INFO:	BIOGRID INTERACTION:	DDR48*	FRK1
#INFO:	BIOGRID INTERACTION:	DDR48*	PHO85
#INFO:	BIOGRID INTERACTION:	DDR48*	ATG1
#INFO:	BIOGRID INTERACTION:	DDR48*	SBP1
#INFO:	BIOGRID INTERACTION:	DDR48*	ZEO1
#INFO:	BIOGRID INTERACTION:	DDR48*	IDP1
#INFO:	BIOGRID INTERACTION:	DDR48*	SEM1
#INFO:	BIOGRID INTERACTION:	DDR48*	NAN1
#INFO:	BIOGRID INTERACTION:	DDR48*	CKA1
#INFO:	BIOGRID INTERACTION:	DDR48*	RPN11
#INFO:	BIOGRID INTERACTION:	DDR48*	MLC1
#INFO:	BIOGRID INTERACTION:	DDR48*	UBP3
#INFO:	BIOGRID INTERACTION:	DDR48*	SKY1
#INFO:	BIOGRID INTERACTION:	DDR48*	SWE1
#INFO:	BIOGRID INTERACTION:	DDR48*	STM1
#INFO:	BIOGRID INTERACTION:	THI5*	RSP5
#INFO:	BIOGRID INTERACTION:	THI5*	THI5*
#INFO:	BIOGRID INTERACTION:	THI5*	SRP54
#INFO:	BIOGRID INTERACTION:	CTF19*	SRP54
#INFO:	BIOGRID INTERACTION:	CTF19*	SMY1
#INFO:	BIOGRID INTERACTION:	CTF19*	DAM1
#INFO:	BIOGRID INTERACTION:	CTF19*	MMS22
#INFO:	BIOGRID INTERACTION:	CTF19*	AFT1
#INFO:	BIOGRID INTERACTION:	CTF19*	HDA2
#INFO:	BIOGRID INTERACTION:	CTF19*	MCM16
#INFO:	BIOGRID INTERACTION:	CTF19*	NIP100
#INFO:	BIOGRID INTERACTION:	CTF19*	ASE1
#INFO:	BIOGRID INTERACTION:	CTF19*	MMR1
#INFO:	BIOGRID INTERACTION:	CTF19*	MYO1
#INFO:	BIOGRID INTERACTION:	CTF19*	DYN1
#INFO:	BIOGRID INTERACTION:	CTF19*	RPT5
#INFO:	BIOGRID INTERACTION:	CTF19*	CTF3
#INFO:	BIOGRID INTERACTION:	CTF19*	SCC2
#INFO:	BIOGRID INTERACTION:	CTF19*	BNR1
#INFO:	BIOGRID INTERACTION:	CTF19*	MGE1
#INFO:	BIOGRID INTERACTION:	CTF19*	ECM13
#INFO:	BIOGRID INTERACTION:	CTF19*	NNF1
#INFO:	BIOGRID INTERACTION:	CTF19*	PRP9
#INFO:	BIOGRID INTERACTION:	CTF19*	HSK3
#INFO:	BIOGRID INTERACTION:	CTF19*	GOSH:1615
#INFO:	BIOGRID INTERACTION:	CTF19*	STB2
#INFO:	BIOGRID INTERACTION:	CTF19*	GOSH:7094
#INFO:	BIOGRID INTERACTION:	CTF19*	END3
#INFO:	BIOGRID INTERACTION:	CTF19*	OKP1
#INFO:	BIOGRID INTERACTION:	CTF19*	COY1
#INFO:	BIOGRID INTERACTION:	CTF19*	ATG36
#INFO:	BIOGRID INTERACTION:	CTF19*	UBX5
#INFO:	BIOGRID INTERACTION:	CTF19*	DSN1
#INFO:	BIOGRID INTERACTION:	CTF19*	SPO21
#INFO:	BIOGRID INTERACTION:	CTF19*	SLX5
#INFO:	BIOGRID INTERACTION:	CTF19*	MPS3
#INFO:	BIOGRID INTERACTION:	CTF19*	CNN1
#INFO:	BIOGRID INTERACTION:	CTF19*	SPC25
#INFO:	BIOGRID INTERACTION:	CTF19*	ERP6
#INFO:	BIOGRID INTERACTION:	CTF19*	CNM67
#INFO:	BIOGRID INTERACTION:	CTF19*	IML3
#INFO:	BIOGRID INTERACTION:	CTF19*	RRN9
#INFO:	BIOGRID INTERACTION:	CTF19*	CHL4
#INFO:	BIOGRID INTERACTION:	CTF19*	GID7
#INFO:	BIOGRID INTERACTION:	CTF19*	PSH1
#INFO:	BIOGRID INTERACTION:	CTF19*	SNF7
#INFO:	BIOGRID INTERACTION:	CTF19*	KOG1
#INFO:	BIOGRID INTERACTION:	CTF19*	CSM1
#INFO:	BIOGRID INTERACTION:	CTF19*	RPG1
#INFO:	BIOGRID INTERACTION:	CTF19*	MCM21
#INFO:	BIOGRID INTERACTION:	CTF19*	PFD1
#INFO:	BIOGRID INTERACTION:	CTF19*	BFR1
#INFO:	BIOGRID INTERACTION:	CTF19*	MEI5
#INFO:	BIOGRID INTERACTION:	CTF19*	YAP3
#INFO:	BIOGRID INTERACTION:	CTF19*	CBF2
#INFO:	BIOGRID INTERACTION:	CTF19*	FCP1
#INFO:	BIOGRID INTERACTION:	CTF19*	GOSH:3998
#INFO:	BIOGRID INTERACTION:	CTF19*	GCN20
#INFO:	BIOGRID INTERACTION:	CTF19*	MND2
#INFO:	BIOGRID INTERACTION:	CTF19*	FIN1
#INFO:	BIOGRID INTERACTION:	CTF19*	CSE4
#INFO:	BIOGRID INTERACTION:	CTF19*	NCA2
#INFO:	BIOGRID INTERACTION:	CTF19*	CEP3
#INFO:	BIOGRID INTERACTION:	CTF19*	PAN1
#INFO:	BIOGRID INTERACTION:	CTF19*	YET3
#INFO:	BIOGRID INTERACTION:	CTF19*	NDC80
#INFO:	BIOGRID INTERACTION:	CTF19*	SNX41
#INFO:	BIOGRID INTERACTION:	CTF19*	GOSH:3288
#INFO:	BIOGRID INTERACTION:	CTF19*	RCF1
#INFO:	BIOGRID INTERACTION:	CTF19*	NAB2
#INFO:	BIOGRID INTERACTION:	CTF19*	ERP3
#INFO:	BIOGRID INTERACTION:	CTF19*	AME1
#INFO:	BIOGRID INTERACTION:	CTF19*	TUP1
#INFO:	BIOGRID INTERACTION:	CTF19*	MTW1
#INFO:	BIOGRID INTERACTION:	CTF19*	PAM1
#INFO:	BIOGRID INTERACTION:	CTF19*	GOSH:2116
#INFO:	BIOGRID INTERACTION:	CTF19*	NSL1
#INFO:	BIOGRID INTERACTION:	CTF19*	NUP53
#INFO:	BIOGRID INTERACTION:	CTF19*	IKS1
#INFO:	BIOGRID INTERACTION:	CTF19*	CIK1
#INFO:	BIOGRID INTERACTION:	CTF19*	CDC11
#INFO:	BIOGRID INTERACTION:	CTF19*	PDS5
#INFO:	BIOGRID INTERACTION:	CTF19*	MPD2
#INFO:	BIOGRID INTERACTION:	CTF19*	MCM22
#INFO:	BIOGRID INTERACTION:	CTF19*	MCM10
#INFO:	BIOGRID INTERACTION:	CTF19*	IVY1
#INFO:	BIOGRID INTERACTION:	CTF19*	PAC1
#INFO:	BIOGRID INTERACTION:	CTF19*	NKP2
#INFO:	BIOGRID INTERACTION:	CTF19*	SSP1
#INFO:	BIOGRID INTERACTION:	CTF19*	UBR2
#INFO:	BIOGRID INTERACTION:	CTF19*	RLF2
#INFO:	BIOGRID INTERACTION:	CTF19*	SPP382
#INFO:	BIOGRID INTERACTION:	CTF19*	EXO84
#INFO:	BIOGRID INTERACTION:	CTF19*	KIN3
#INFO:	BIOGRID INTERACTION:	CTF19*	NUF2
#INFO:	BIOGRID INTERACTION:	CTF19*	YIP1
#INFO:	BIOGRID INTERACTION:	CTF19*	YSW1
#INFO:	BIOGRID INTERACTION:	CTF19*	YBP2
#INFO:	BIOGRID INTERACTION:	CTF19*	GOSH:575
#INFO:	BIOGRID INTERACTION:	CTF19*	PDR8
#INFO:	BIOGRID INTERACTION:	CTF19*	NIP1
#INFO:	BIOGRID INTERACTION:	CTF19*	NBP1
#INFO:	BIOGRID INTERACTION:	CTF19*	CDC3
#INFO:	BIOGRID INTERACTION:	CTF19*	BNI1
#INFO:	BIOGRID INTERACTION:	OM14*	SSA1
#INFO:	BIOGRID INTERACTION:	OM14*	NAB2
#INFO:	BIOGRID INTERACTION:	OM14*	LSM1
#INFO:	BIOGRID INTERACTION:	OM14*	QCR2
#INFO:	BIOGRID INTERACTION:	OM14*	PET10
#INFO:	BIOGRID INTERACTION:	OM14*	RPL21A
#INFO:	BIOGRID INTERACTION:	OM14*	TOM70
#INFO:	BIOGRID INTERACTION:	OM14*	ATP2
#INFO:	BIOGRID INTERACTION:	OM14*	OSW5
#INFO:	BIOGRID INTERACTION:	OM14*	YHM2
#INFO:	BIOGRID INTERACTION:	OM14*	OM45
#INFO:	BIOGRID INTERACTION:	OM14*	RPL20B
#INFO:	BIOGRID INTERACTION:	OM14*	ERG6
#INFO:	BIOGRID INTERACTION:	OM14*	NDE1
#INFO:	BIOGRID INTERACTION:	OM14*	SPF1
#INFO:	BIOGRID INTERACTION:	OM14*	ATP1
#INFO:	BIOGRID INTERACTION:	OM14*	POR1
#INFO:	BIOGRID INTERACTION:	OM14*	RPL13A
#INFO:	BIOGRID INTERACTION:	OM14*	PET9
#INFO:	BIOGRID INTERACTION:	OM14*	MIC60
#INFO:	BIOGRID INTERACTION:	OM14*	OM14*
#INFO:	BIOGRID INTERACTION:	OM14*	PHB2
#INFO:	BIOGRID INTERACTION:	OM14*	ENV9
#INFO:	BIOGRID INTERACTION:	OM14*	RPL20A
#INFO:	BIOGRID INTERACTION:	OM14*	MIR1
#INFO:	BIOGRID INTERACTION:	OM14*	SFC1
#INFO:	BIOGRID INTERACTION:	OM14*	TGL3
#INFO:	BIOGRID INTERACTION:	OM14*	CYT1
#INFO:	BIOGRID INTERACTION:	OM14*	RPS14A
#INFO:	BIOGRID INTERACTION:	OM14*	SSA2
#INFO:	BIOGRID INTERACTION:	OM14*	ATP3
#INFO:	BIOGRID INTERACTION:	OM14*	COR1
#INFO:	BIOGRID INTERACTION:	OM14*	HEK2
#INFO:	BIOGRID INTERACTION:	OM14*	ATP7
#INFO:	BIOGRID INTERACTION:	OM14*	FAA4
#INFO:	BIOGRID INTERACTION:	OM14*	MIM1
#INFO:	BIOGRID INTERACTION:	OM14*	SMT3
#INFO:	BIOGRID INTERACTION:	TYE7*	PRP45
#INFO:	BIOGRID INTERACTION:	TYE7*	SEN2
#INFO:	BIOGRID INTERACTION:	TYE7*	FRT2
#INFO:	BIOGRID INTERACTION:	TYE7*	LRS4
#INFO:	BIOGRID INTERACTION:	TYE7*	UBC9
#INFO:	BIOGRID INTERACTION:	TYE7*	CTF19*
#INFO:	BIOGRID INTERACTION:	TYE7*	CBK1
#INFO:	BIOGRID INTERACTION:	TYE7*	TDA11
#INFO:	BIOGRID INTERACTION:	TYE7*	BBP1
#INFO:	BIOGRID INTERACTION:	TYE7*	ATG14
#INFO:	BIOGRID INTERACTION:	TYE7*	SBP1
#INFO:	BIOGRID INTERACTION:	TYE7*	SSO2
#INFO:	BIOGRID INTERACTION:	TYE7*	EAF6
#INFO:	BIOGRID INTERACTION:	TYE7*	MPS2
#INFO:	BIOGRID INTERACTION:	TYE7*	BOS1
#INFO:	BIOGRID INTERACTION:	TYE7*	CCM1
#INFO:	BIOGRID INTERACTION:	TYE7*	SNU71
#INFO:	BIOGRID INTERACTION:	TYE7*	SPC19
#INFO:	BIOGRID INTERACTION:	TYE7*	KIP1
#INFO:	BIOGRID INTERACTION:	TYE7*	SPP381
#INFO:	BIOGRID INTERACTION:	TYE7*	TFB3
#INFO:	BIOGRID INTERACTION:	TYE7*	ENT2
#INFO:	BIOGRID INTERACTION:	TYE7*	BFR1
#INFO:	BIOGRID INTERACTION:	TYE7*	RVS161
#INFO:	BIOGRID INTERACTION:	TYE7*	MEI5
#INFO:	BIOGRID INTERACTION:	TYE7*	VFA1
#INFO:	BIOGRID INTERACTION:	TYE7*	VAM7
#INFO:	BIOGRID INTERACTION:	TYE7*	GCN20
#INFO:	BIOGRID INTERACTION:	TYE7*	TSC11
#INFO:	BIOGRID INTERACTION:	TYE7*	APL3
#INFO:	BIOGRID INTERACTION:	TYE7*	RXT2
#INFO:	BIOGRID INTERACTION:	TYE7*	GOSH:7023
#INFO:	BIOGRID INTERACTION:	TYE7*	ARR1
#INFO:	BIOGRID INTERACTION:	TYE7*	SUM1
#INFO:	BIOGRID INTERACTION:	TYE7*	YCK1
#INFO:	BIOGRID INTERACTION:	TYE7*	NOP14
#INFO:	BIOGRID INTERACTION:	TYE7*	DID2
#INFO:	BIOGRID INTERACTION:	TYE7*	NUF2
#INFO:	BIOGRID INTERACTION:	TYE7*	RPN1
#INFO:	BIOGRID INTERACTION:	TYE7*	YTA7
#INFO:	BIOGRID INTERACTION:	TYE7*	SSQ1
#INFO:	BIOGRID INTERACTION:	TYE7*	YAP6
#INFO:	BIOGRID INTERACTION:	TYE7*	VTA1
#INFO:	BIOGRID INTERACTION:	TYE7*	MEK1
#INFO:	BIOGRID INTERACTION:	TYE7*	IRC5
#INFO:	BIOGRID INTERACTION:	TYE7*	COG2
#INFO:	BIOGRID INTERACTION:	TYE7*	GRR1
#INFO:	BIOGRID INTERACTION:	TYE7*	BZZ1
#INFO:	BIOGRID INTERACTION:	TYE7*	PSP1
#INFO:	BIOGRID INTERACTION:	TYE7*	NBP1
#INFO:	BIOGRID INTERACTION:	TYE7*	GOSH:6827
#INFO:	BIOGRID INTERACTION:	TYE7*	RTF1
#INFO:	BIOGRID INTERACTION:	TYE7*	SPC110
#INFO:	BIOGRID INTERACTION:	TYE7*	IVY1
#INFO:	BIOGRID INTERACTION:	TYE7*	MRC1
#INFO:	BIOGRID INTERACTION:	TYE7*	ATP7
#INFO:	BIOGRID INTERACTION:	TYE7*	VMA5
#INFO:	BIOGRID INTERACTION:	TYE7*	GIM5
#INFO:	BIOGRID INTERACTION:	TYE7*	SET2
#INFO:	BIOGRID INTERACTION:	TYE7*	ISW1
#INFO:	BIOGRID INTERACTION:	TYE7*	SPP1
#INFO:	BIOGRID INTERACTION:	TYE7*	SNX4
#INFO:	BIOGRID INTERACTION:	TYE7*	HSK3
#INFO:	BIOGRID INTERACTION:	TYE7*	MDN1
#INFO:	BIOGRID INTERACTION:	TYE7*	SHE9
#INFO:	BIOGRID INTERACTION:	TYE7*	SWI3
#INFO:	BIOGRID INTERACTION:	TYE7*	SSO1
#INFO:	BIOGRID INTERACTION:	TYE7*	KEL2
#INFO:	BIOGRID INTERACTION:	TYE7*	INO4
#INFO:	BIOGRID INTERACTION:	TYE7*	DAD4
#INFO:	BIOGRID INTERACTION:	TYE7*	BTT1
#INFO:	BIOGRID INTERACTION:	TYE7*	SMY1
#INFO:	BIOGRID INTERACTION:	TYE7*	MAD1
#INFO:	BIOGRID INTERACTION:	TYE7*	VAM3
#INFO:	BIOGRID INTERACTION:	TYE7*	NTR2
#INFO:	BIOGRID INTERACTION:	TYE7*	ATG11
#INFO:	BIOGRID INTERACTION:	TYE7*	MSH2
#INFO:	BIOGRID INTERACTION:	TYE7*	NIP100
#INFO:	BIOGRID INTERACTION:	TYE7*	MCM16
#INFO:	BIOGRID INTERACTION:	TYE7*	HDA2
#INFO:	BIOGRID INTERACTION:	TYE7*	ADY3
#INFO:	BIOGRID INTERACTION:	TYE7*	MYO1
#INFO:	BIOGRID INTERACTION:	TYE7*	REV1
#INFO:	BIOGRID INTERACTION:	TYE7*	ITC1
#INFO:	BIOGRID INTERACTION:	TYE7*	FAR3
[truncated: 542 more rows]
