# Supplementary material for: Dissecting Gene Expression Changes Accompanying a Ploidy-Based Phenotypic Switch
Source: G3 (Bethesda). 2016 Nov 11;7(1):233–46. doi: 10.1534/g3.116.036160 (PMC5217112; doi:10.1534/g3.116.036160)
Supplement: Supplementary file 11 [file 233TableS2.xlsx]

## Sheet: gProfiler
#Genes showing >2 fold increase in expression in each of the two disomes, relative to F45 with p-value of <0.01 in both comparisons. Expression from disomic chromosomes was adjusted-downward 2-fold before analysis. Only nuclear ORFs present in the reference genome were considered.
#	signf	p-value	T	Q	Q&T	Q&T/Q	Q&T/T	term ID	t type	t group	t name	t depth	Q&T list
#
1	!	0.0418	67	19	4	0.211	0.06	GO:0031225	CC	2	anchored component of membrane	1	YJL078C,YJR150C,YJR151C,YOL155C
1	!	0.0123	105	19	5	0.263	0.048	GO:0009277	CC	1	fungal-type cell wall	1	YJL078C,YJR150C,YJR151C,YNR067C,YOL155C
1	!	0.0141	108	19	5	0.263	0.046	GO:0005576	CC	3	extracellular region	1	YJL078C,YJR150C,YJR151C,YNR067C,YOL155C
#INFO:	PARAMETERS: analytical = 1
#INFO:	PARAMETERS: sort_by_structure = 1
#INFO:	PARAMETERS: organism = scerevisiae
#INFO:	PARAMETERS: significant = 1
#INFO:	PARAMETERS: user_thr = 1.00
#INFO:	User: http
#INFO:	Host: arak-prod
#INFO:	Time: 2016-5-10 20:10:26
#INFO:	Version: r1615_e84_eg31
#INFO:	Effective domain size for GO: 6027, threshold 5.7e-05
#INFO:
#INFO:	--- Gene names and descriptions
#INFO:
#INFO:	QUERY:	YBR085W	AAC3	Mitochondrial inner membrane ADP/ATP translocator; exchanges cytosolic ADP for mitochondrially synthesized ATP; expressed under anaerobic conditions; similar to Aac1p; has roles in maintenance of viability and in respiration; AAC3 has a paralog, PET9, that arose from the whole genome duplication [Source:SGD;Acc:S000000289]
#INFO:	QUERY:	YJR151C	DAN4	Cell wall mannoprotein; has similarity to Tir1p, Tir2p, Tir3p, and Tir4p; expressed under anaerobic conditions, completely repressed during aerobic growth [Source:SGD;Acc:S000003912]
#INFO:	QUERY:	YAR068W	N/A	Fungal-specific protein of unknown function; induced in respiratory-deficient cells; YAR068W has a paralog, YHR214W-A, that arose from a segmental duplication [Source:SGD;Acc:S000000091]
#INFO:	QUERY:	YIL169C	N/A	Putative protein of unknown function; serine/threonine rich and highly similar to YOL155C, a putative glucan alpha-1,4-glucosidase; transcript is induced in both high and low pH environments; YIL169C is a non-essential gene [Source:SGD;Acc:S000001431]
#INFO:	QUERY:	YDL241W	N/A	Putative protein of unknown function; YDL241W is not an essential gene [Source:SGD;Acc:S000002400]
#INFO:	QUERY:	YGR109C	CLB6	B-type cyclin involved in DNA replication during S phase; activates Cdc28p to promote initiation of DNA synthesis; functions in formation of mitotic spindles along with Clb3p and Clb4p; most abundant during late G1; CLB6 has a paralog, CLB5, that arose from the whole genome duplication [Source:SGD;Acc:S000003341]
#INFO:	QUERY:	YNL324W	N/A	Dubious open reading frame; unlikely to encode a functional protein, based on available experimental and comparative sequence data [Source:SGD;Acc:S000005268]
#INFO:	QUERY:	YIL145C	PAN6	Pantothenate synthase; also known as pantoate-beta-alanine ligase, required for pantothenic acid biosynthesis, deletion causes pantothenic acid auxotrophy, homologous to E. coli panC [Source:SGD;Acc:S000001407]
#INFO:	QUERY:	YJR150C	DAN1	Cell wall mannoprotein; has similarity to Tir1p, Tir2p, Tir3p, and Tir4p; expressed under anaerobic conditions, completely repressed during aerobic growth [Source:SGD;Acc:S000003911]
#INFO:	QUERY:	YER133W-A	N/A	Dubious open reading frame; unlikely to encode a functional protein, based on available experimental and comparative sequence data; partially overlaps ORF YER134C [Source:SGD;Acc:S000028756]
#INFO:	QUERY:	YCR104W	PAU3	Member of the seripauperin multigene family; encoded mainly in subtelomeric region; active during alcoholic fermentation; regulated by anaerobiosis; negatively regulated by oxygen; repressed by heme [Source:SGD;Acc:S000000701]
#INFO:	QUERY:	YGR177C	ATF2	Alcohol acetyltransferase; may play a role in steroid detoxification; forms volatile esters during fermentation, which is important for brewing and winemaking [Source:SGD;Acc:S000003409]
#INFO:	QUERY:	YGR041W	BUD9	Protein involved in bud-site selection; mutant has increased aneuploidy tolerance; diploid mutants display a unipolar budding pattern instead of the wild-type bipolar pattern, and bud at the distal pole; BUD9 has a paralog, BUD8, that arose from the whole genome duplication [Source:SGD;Acc:S000003273]
#INFO:	QUERY:	YJL078C	PRY3	Cell wall-associated protein involved in export of acetylated sterols; member of the CAP protein superfamily (cysteine-rich secretory proteins (CRISP), antigen 5, and pathogenesis related 1 proteins); role in mating efficiency; expression of full-length transcript is daughter cell-specific; in response to alpha factor, a short transcript starting at +452 is expressed and the long form is represse…
#INFO:	QUERY:	YGL258W	VEL1	Protein of unknown function; highly induced in zinc-depleted conditions and has increased expression in NAP1 deletion mutants; VEL1 has a paralog, YOR387C, that arose from a single-locus duplication [Source:SGD;Acc:S000003227]
#INFO:	QUERY:	YBR191W-A	N/A	Dubious open reading frame; unlikely to encode a functional protein, based on available experimental and comparative sequence data [Source:SGD;Acc:S000007594]
#INFO:	QUERY:	YHR214W-A	N/A	Dubious open reading frame; induced by zinc deficiency; YHR214W-A has a paralog, YAR068W, that arose from a segmental duplication [Source:SGD;Acc:S000003535]
#INFO:	QUERY:	YNR067C	DSE4	Daughter cell-specific secreted protein with similarity to glucanases; degrades cell wall from the daughter side causing daughter to separate from mother [Source:SGD;Acc:S000005350]
#INFO:	QUERY:	YLR179C	N/A	Protein of unknown function with similarity to Tfs1p; transcription is activated by paralogous proteins Yrm1p and Yrr1p along with proteins involved in multidrug resistance; GFP-tagged protein localizes to the cytoplasm and nucleus [Source:SGD;Acc:S000004169]
#INFO:	QUERY:	YGL039W	N/A	Oxidoreductase shown to reduce carbonyl compounds to chiral alcohols [Source:SGD;Acc:S000003007]
#INFO:	QUERY:	YML083C	N/A	Protein of unknown function; transcriptionally regulated by Upc2p via an upstream sterol response element; strong increase in transcript abundance during anaerobic growth compared to aerobic growth; cells deleted for YML083C do not exhibit growth defects in anerobic or anaerobic conditions [Source:SGD;Acc:S000004548]
#INFO:	QUERY:	YOR387C	N/A	Putative protein of unknown function; regulated by the metal-responsive Aft1p transcription factor; highly inducible in zinc-depleted conditions; localizes to the soluble fraction; YOR387C has a paralog, VEL1, that arose from a single-locus duplication [Source:SGD;Acc:S000005914]
#INFO:	QUERY:	YOL155C	HPF1	Haze-protective mannoprotein; reduces the particle size of aggregated proteins in white wines [Source:SGD;Acc:S000005515]
#INFO:	QUERY:	YPR044C	OPI11	Dubious open reading frame; unlikely to encode a functional protein, based on available experimental and comparative sequence data; largely overlaps verified gene RPL43A/YPR043W; deletion confers sensitivity to GSAO [Source:SGD;Acc:S000006248]
#INFO:	QUERY:	YPR027C	N/A	Putative protein of unknown function [Source:SGD;Acc:S000006231]
#INFO:
#INFO:	--- BIOGRID neighbours
#INFO:
#INFO:	BIOGRID NEIGHBOUR:	NAB2	Nuclear polyadenylated RNA-binding protein; required for nuclear mRNA export and poly(A) tail length control; binds nuclear pore protein Mlp1p; involved in forming export-competent mRNPs in the nucleus; autoregulates mRNA levels; related to human hnRNPs; nuclear localization sequence binds Kap104p; protein abundance increases in response to DNA replication stress [Source:SGD;Acc:S000003090]
#INFO:	BIOGRID NEIGHBOUR:	SSB2	Cytoplasmic ATPase that is a ribosome-associated molecular chaperone; functions with J-protein partner Zuo1p; may be involved in the folding of newly-synthesized polypeptide chains; member of the HSP70 family; SSB2 has a paralog, SSB1, that arose from the whole genome duplication [Source:SGD;Acc:S000005153]
#INFO:	BIOGRID NEIGHBOUR:	SSB1	Cytoplasmic ATPase that is a ribosome-associated molecular chaperone; functions with J-protein partner Zuo1p; may be involved in folding of newly-made polypeptide chains; member of the HSP70 family; interacts with phosphatase subunit Reg1p; SSB1 has a paralog, SSB2, that arose from the whole genome duplication [Source:SGD;Acc:S000002388]
#INFO:
#INFO:	--- BIOGRID graph structure
#INFO:
#INFO:	BIOGRID INTERACTION:	PAN6*	PAN6*
#INFO:	BIOGRID INTERACTION:	PAN6*	SSB1
#INFO:	BIOGRID INTERACTION:	PAN6*	NAB2
#INFO:	BIOGRID INTERACTION:	PAN6*	SSB2
