# Supplementary material for: Dissecting Gene Expression Changes Accompanying a Ploidy-Based Phenotypic Switch
Source: G3 (Bethesda). 2016 Nov 11;7(1):233–46. doi: 10.1534/g3.116.036160 (PMC5217112; doi:10.1534/g3.116.036160)
Supplement: Supplementary file 13 [file 233TableS3.xlsx]

## Sheet: gProfiler
#Genes showing >2 fold change in expression in the CIS3 deletion strain, relative to F45 with p-value of <0.01. Only nuclear ORFs present in the reference genome were considered.
#Induced
YIL169C	N/A	Putative protein of unknown function; serine/threonine rich and highly similar to YOL155C, a putative glucan alpha-1,4-glucosidase; transcript is induced in both high and low pH environments; YIL169C is a non-essential gene [Source:SGD;Acc:S000001431]
YPR194C	OPT2	Oligopeptide transporter; localized to peroxisomes and affects glutathione redox homeostasis; also localizes to the plasma membrane (PM) and to the late Golgi, and has a role in maintenance of lipid asymmetry between the inner and outer leaflets of the PM; member of the OPT family, with potential orthologs in S. pombe and C. albicans; also plays a role in formation of mature vacuoles and in polar…
YOL155C	HPF1	Haze-protective mannoprotein; reduces the particle size of aggregated proteins in white wines [Source:SGD;Acc:S000005515]
#Repressed
YGR087C	PDC6	Minor isoform of pyruvate decarboxylase; decarboxylates pyruvate to acetaldehyde, involved in amino acid catabolism; transcription is glucose- and ethanol-dependent, and is strongly induced during sulfur limitation [Source:SGD;Acc:S000003319]
YLR042C	N/A	Cell wall protein of unknown function; localizes to the cytoplasm; deletion improves xylose fermentation in industrially engineered strains; YLL042C is not an essential gene [Source:SGD;Acc:S000004032]
YDL218W	N/A	Putative protein of unknown function; YDL218W transcription is regulated by Azf1p and induced by starvation and aerobic conditions; expression also induced in cells treated with the mycotoxin patulin [Source:SGD;Acc:S000002377]
YHR139C	SPS100	Protein required for spore wall maturation; expressed during sporulation; may be a component of the spore wall; expression also induced in cells treated with the mycotoxin patulin; SPS100 has a paralog, YGP1, that arose from the whole genome duplication [Source:SGD;Acc:S000001181]
YMR244W	N/A	Putative protein of unknown function [Source:SGD;Acc:S000004858]
YJL158C	CIS3	Mannose-containing glycoprotein constituent of the cell wall; member of the PIR (proteins with internal repeats) family [Source:SGD;Acc:S000003694]
YKR102W	FLO10	Member of the FLO family of cell wall flocculation proteins; not expressed in most lab strains; overproduction induces flocculation that can be inhibited by mannose, sucrose, or glucose; overproduction also promotes haploid invasive growth and diploid filamentous growth [Source:SGD;Acc:S000001810]
